# Supplementary material for: 1-(4a,8-Dimethyl-1,2,3,4,4a,5,6,8a-octa­hydro­naphthalen-2-yl)-3-phenyl­prop-2-en-1-one
Source: Acta Crystallogr Sect E Struct Rep Online. 2011 Mar 26;67(Pt 4):o969. doi: 10.1107/S1600536811010452 (PMC3100077; doi:10.1107/S1600536811010452)
Supplement: Supplementary file 1 [file e-67-0o969-sup1.cif]

##############################################################################
###                                                                        ###
###        Electronic paper (Acta Crystallographica Section E)             ###
###                                                                        ###
##############################################################################
#                                                                            #
# This CIF contains the data in a paper accepted for publication in Acta     #
# Crystallographica Section E. It conforms to the requirements of Notes      #
# for Authors for Section E, and has been peer reviewed under the auspices   #
# of the IUCr Commission on Journals.                                        #
#                                                                            #
# Full details of the Crystallographic Information File format               #
# are given in the paper "The Crystallographic Information File (CIF):       #
# a New Standard Archive File for Crystallography" by S. R. Hall, F. H.      #
# Allen and I. D. Brown [Acta Cryst. (1991), A47, 655-685].                  #
#                                                                            #
# The current version of the core CIF dictionary is obtainable from          #
# ftp://ftp.iucr.org/pub/cif_core.dic. The current version number is 2.4.    #
#                                                                            #
# Software is freely available for graphical display of the structure(s) in  #
# this CIF.  For information consult the CIF home page http://www.iucr.org/  #
# cif/home.html                                                              #
#                                                                            #
# This file may be used for bona fide research purposes within the           #
# scientific community so long as proper attribution is given to the journal # 
# article from which it was obtained.                                        #
#                                                                            #
##############################################################################
                                             
data_I
_audit_creation_method     SHELXL-97
_chemical_name_systematic
;
1-(4a,8-Dimethyl-1,2,3,4,4a,5,6,8a-octahydronaphthalen-2-yl)-
3-phenylprop-2-en-1-one
;
_chemical_name_common     ?
_chemical_formula_moiety     'C21 H26 O'
_chemical_formula_sum     'C21 H26 O'
_chemical_formula_iupac     'C21 H26 O'
_chemical_formula_weight     294.42
_chemical_melting_point     ?
_symmetry_cell_setting     orthorhombic
_symmetry_space_group_name_H-M     'P 21 21 21'
_symmetry_space_group_name_Hall     'P 2ac 2ab'
loop_
    _symmetry_equiv_pos_as_xyz
    'x, y, z'
    '-x+1/2, -y, z+1/2'
    'x+1/2, -y+1/2, -z'
    '-x, y+1/2, -z+1/2'
_cell_length_a     9.5760(8)
_cell_length_b     11.3542(11)
_cell_length_c     15.7852(13)
_cell_angle_alpha     90.00
_cell_angle_beta     90.00
_cell_angle_gamma     90.00
_cell_volume     1716.3(3)
_cell_formula_units_Z     4
_cell_measurement_reflns_used     6842
_cell_measurement_theta_min     3.34
_cell_measurement_theta_max     27.22
_cell_measurement_temperature     180(2)
_exptl_crystal_description     box
_exptl_crystal_colour     colorless
_exptl_crystal_size_max     0.37
_exptl_crystal_size_mid     0.16
_exptl_crystal_size_min     0.16
_exptl_crystal_density_diffrn     1.139
_exptl_crystal_density_meas     ?
_exptl_crystal_density_method     'not measured'
_exptl_crystal_F_000     640
_exptl_absorpt_coefficient_mu     0.068
_exptl_absorpt_correction_type     multi-scan
_exptl_absorpt_process_details
;
(CrysAlis PRO; Agilent, 2010)
;
_exptl_absorpt_correction_T_min     0.81667
_exptl_absorpt_correction_T_max     1.00000
_exptl_special_details
;
Empirical absorption correction using spherical harmonics,
 implemented in SCALE3 ABSPACK scaling algorithm. CrysAlisPro
(Agilent Technologies, 2010)
;
_diffrn_ambient_temperature     180(2)
_diffrn_radiation_type     MoK\a
_diffrn_radiation_wavelength     0.71073
_diffrn_radiation_source     'Enhance (Mo) X-ray Source'
_diffrn_radiation_monochromator     'graphite'
_diffrn_measurement_device_type     'Agilent Xcalibur Eos Gemini ultra'
_diffrn_measurement_method     \w
_diffrn_detector_area_resol_mean     16.1978
_diffrn_reflns_number     10251
_diffrn_reflns_av_R_equivalents     0.0219
_diffrn_reflns_av_sigmaI/netI     0.0242
_diffrn_reflns_theta_min     3.34
_diffrn_reflns_theta_max     26.37
_diffrn_reflns_theta_full     26.37
_diffrn_measured_fraction_theta_max     0.997
_diffrn_measured_fraction_theta_full     0.997
_diffrn_reflns_limit_h_min     -11
_diffrn_reflns_limit_h_max     11
_diffrn_reflns_limit_k_min     -14
_diffrn_reflns_limit_k_max     14
_diffrn_reflns_limit_l_min     -19
_diffrn_reflns_limit_l_max     19
_diffrn_standards_number     ?
_diffrn_standards_interval_count     ?
_diffrn_standards_interval_time     ?
_diffrn_standards_decay_%     ?
_refine_special_details
;
Refinement of <i>F</i>^2^ against ALL reflections. The weighted <i>R</i>-factor
<i>wR</i> and goodness of fit <i>S</i> are based on <i>F</i>^2^, conventional
<i>R</i>-factors <i>R</i> are based on <i>F</i>, with <i>F</i> set to zero for
negative <i>F</i>^2^. The threshold expression of <i>F</i>^2^ >
\s(<i>F</i>^2^) is used only for calculating <i>R</i>-factors(gt) <i>etc</i>.
and is not relevant to the choice of reflections for refinement.
<i>R</i>-factors based on <i>F</i>^2^ are statistically about twice as large
as those based on <i>F</i>, and <i>R</i>- factors based on ALL data will be
even larger.
;
_reflns_number_total     3436
_reflns_number_gt     3180
_reflns_threshold_expression     I>2\s(I)
_refine_ls_structure_factor_coef     Fsqd
_refine_ls_matrix_type     full
_refine_ls_R_factor_all     0.0418
_refine_ls_R_factor_gt     0.0373
_refine_ls_wR_factor_gt     0.0857
_refine_ls_wR_factor_ref     0.0892
_refine_ls_goodness_of_fit_ref     1.045
_refine_ls_restrained_S_all     1.045
_refine_ls_number_reflns     3436
_refine_ls_number_parameters     201
_refine_ls_number_restraints     0
_refine_ls_hydrogen_treatment     constr
_refine_ls_weighting_scheme     calc
_refine_ls_weighting_details
         'calc w=1/[\s^2^(Fo^2^)+(0.0379P)^2^+0.2900P] where P=(Fo^2^+2Fc^2^)/3'
_atom_sites_solution_hydrogens     geom
_atom_sites_solution_primary     direct
_atom_sites_solution_secondary     difmap
_refine_ls_shift/su_max     0.000
_refine_ls_shift/su_mean     0.000
_refine_diff_density_max     0.149
_refine_diff_density_min     -0.150
_refine_ls_extinction_method     none
_refine_ls_extinction_coef     ?
loop_
    _atom_type_symbol
    _atom_type_description
    _atom_type_scat_dispersion_real
    _atom_type_scat_dispersion_imag
    _atom_type_scat_source
    'C' 'C' 0.0033 0.0016
                         'International Tables Vol C Tables 4.2.6.8 and 6.1.1.4'
    'H' 'H' 0.0000 0.0000
                         'International Tables Vol C Tables 4.2.6.8 and 6.1.1.4'
    'O' 'O' 0.0106 0.0060
                         'International Tables Vol C Tables 4.2.6.8 and 6.1.1.4'
_computing_data_collection     'CrysAlis PRO (Agilent, 2010)'
_computing_cell_refinement     'CrysAlis PRO (Agilent, 2010)'
_computing_data_reduction     'CrysAlis PRO (Agilent, 2010)'
_computing_structure_solution     'SHELXL97 (Sheldrick, 2008)'
_computing_structure_refinement     'SHELXL97 (Sheldrick, 2008)'
_computing_molecular_graphics     'ORTEP-3 for Windows (Farrugia, 1997)'
_computing_publication_material     'WinGX (Farrugia, 1999)'
loop_
    _atom_site_type_symbol
    _atom_site_label
    _atom_site_fract_x
    _atom_site_fract_y
    _atom_site_fract_z
    _atom_site_U_iso_or_equiv
    _atom_site_adp_type
    _atom_site_calc_flag
    _atom_site_refinement_flags
    _atom_site_occupancy
    _atom_site_disorder_assembly
    _atom_site_disorder_group
    C C8A 0.19916(15) 0.40195(13) 0.37785(8) 0.0301(3) Uani d . 1 . .
    H H1 0.2470 0.4777 0.3713 0.036 Uiso calc R 1 . .
    C C8 0.13546(16) 0.40428(13) 0.46570(9) 0.0336(3) Uani d . 1 . .
    C C7 0.00699(18) 0.44778(15) 0.47799(10) 0.0451(4) Uani d . 1 . .
    H H7 -0.0253 0.4519 0.5335 0.054 Uiso calc R 1 . .
    C C6 -0.08850(18) 0.49016(17) 0.40973(10) 0.0472(4) Uani d . 1 . .
    H H6A -0.1260 0.5664 0.4256 0.057 Uiso calc R 1 . .
    H H6B -0.1661 0.4358 0.4043 0.057 Uiso calc R 1 . .
    C C5 -0.01461(17) 0.50089(15) 0.32443(9) 0.0401(4) Uani d . 1 . .
    H H5A 0.0366 0.5746 0.3228 0.048 Uiso calc R 1 . .
    H H5B -0.0840 0.5029 0.2797 0.048 Uiso calc R 1 . .
    C C4A 0.08624(15) 0.39923(13) 0.30807(9) 0.0304(3) Uani d . 1 . .
    C C4 0.15939(18) 0.41743(16) 0.22242(9) 0.0426(4) Uani d . 1 . .
    H H4B 0.0903 0.4132 0.1776 0.051 Uiso calc R 1 . .
    H H4A 0.2002 0.4956 0.2212 0.051 Uiso calc R 1 . .
    C C3 0.27356(17) 0.32686(17) 0.20516(9) 0.0437(4) Uani d . 1 . .
    H H3A 0.3206 0.3466 0.1526 0.052 Uiso calc R 1 . .
    H H3B 0.2314 0.2498 0.1983 0.052 Uiso calc R 1 . .
    C C2 0.38162(15) 0.32205(13) 0.27753(9) 0.0314(3) Uani d . 1 . .
    H H2 0.4344 0.3960 0.2776 0.038 Uiso calc R 1 . .
    C C1 0.31110(15) 0.30807(13) 0.36395(8) 0.0313(3) Uani d . 1 . .
    H H1B 0.2688 0.2306 0.3676 0.038 Uiso calc R 1 . .
    H H1A 0.3809 0.3141 0.4083 0.038 Uiso calc R 1 . .
    C C9 0.48216(15) 0.22168(13) 0.25939(9) 0.0332(3) Uani d . 1 . .
    C C10 0.60358(16) 0.24005(13) 0.20307(9) 0.0348(3) Uani d . 1 . .
    H H10 0.6567 0.1742 0.1894 0.042 Uiso calc R 1 . .
    C C11 0.64329(14) 0.34209(13) 0.17044(9) 0.0321(3) Uani d . 1 . .
    H H11 0.5932 0.4083 0.1871 0.039 Uiso calc R 1 . .
    C C12 0.75915(15) 0.36131(13) 0.11029(8) 0.0309(3) Uani d . 1 . .
    C C13 0.82643(17) 0.27048(15) 0.06720(10) 0.0391(4) Uani d . 1 . .
    H H13 0.8003 0.1928 0.0769 0.047 Uiso calc R 1 . .
    C C14 0.93184(17) 0.29534(16) 0.01017(11) 0.0463(4) Uani d . 1 . .
    H H14 0.9767 0.2342 -0.0180 0.056 Uiso calc R 1 . .
    C C15 0.97102(17) 0.41042(17) -0.00528(11) 0.0471(4) Uani d . 1 . .
    H H15 1.0415 0.4268 -0.0440 0.056 Uiso calc R 1 . .
    C C16 0.90527(16) 0.50077(16) 0.03690(10) 0.0422(4) Uani d . 1 . .
    H H16 0.9315 0.5784 0.0268 0.051 Uiso calc R 1 . .
    C C17 0.80018(15) 0.47621(14) 0.09437(9) 0.0343(3) Uani d . 1 . .
    H H17 0.7564 0.5378 0.1227 0.041 Uiso calc R 1 . .
    C C20 0.00546(18) 0.28311(15) 0.30817(11) 0.0445(4) Uani d . 1 . .
    H H20A -0.0312 0.2687 0.3638 0.067 Uiso calc R 1 . .
    H H20B 0.0669 0.2200 0.2925 0.067 Uiso calc R 1 . .
    H H20C -0.0701 0.2877 0.2683 0.067 Uiso calc R 1 . .
    C C18 0.22086(18) 0.36189(18) 0.53939(9) 0.0472(4) Uani d . 1 . .
    H H18C 0.1687 0.3720 0.5908 0.071 Uiso calc R 1 . .
    H H18A 0.3058 0.4065 0.5426 0.071 Uiso calc R 1 . .
    H H18B 0.2427 0.2800 0.5319 0.071 Uiso calc R 1 . .
    O O1 0.46109(12) 0.12334(9) 0.28773(7) 0.0471(3) Uani d . 1 . .
loop_
    _atom_site_aniso_label
    _atom_site_aniso_U_11
    _atom_site_aniso_U_22
    _atom_site_aniso_U_33
    _atom_site_aniso_U_12
    _atom_site_aniso_U_13
    _atom_site_aniso_U_23
    C8A 0.0304(7) 0.0322(7) 0.0277(7) -0.0013(6) 0.0012(6) -0.0015(6)
    C8 0.0352(8) 0.0357(8) 0.0298(7) -0.0045(7) 0.0025(6) -0.0017(6)
    C7 0.0428(9) 0.0567(10) 0.0358(8) 0.0089(8) 0.0101(7) 0.0016(7)
    C6 0.0403(9) 0.0534(10) 0.0480(9) 0.0150(8) 0.0076(7) 0.0009(8)
    C5 0.0392(8) 0.0421(8) 0.0389(8) 0.0102(8) -0.0017(7) 0.0046(7)
    C4A 0.0282(7) 0.0349(8) 0.0280(7) 0.0027(6) -0.0013(6) 0.0010(6)
    C4 0.0414(9) 0.0582(10) 0.0283(7) 0.0103(8) -0.0008(6) 0.0086(7)
    C3 0.0424(9) 0.0620(11) 0.0266(7) 0.0095(8) 0.0022(7) 0.0010(7)
    C2 0.0293(7) 0.0345(8) 0.0305(7) -0.0002(6) 0.0044(6) 0.0019(6)
    C1 0.0300(7) 0.0363(8) 0.0275(7) 0.0027(7) 0.0001(6) 0.0024(6)
    C9 0.0319(7) 0.0373(8) 0.0305(7) -0.0004(7) 0.0008(6) -0.0010(7)
    C10 0.0328(8) 0.0348(8) 0.0367(8) 0.0064(6) 0.0035(6) -0.0037(7)
    C11 0.0289(7) 0.0380(8) 0.0294(7) 0.0036(7) 0.0000(6) -0.0026(6)
    C12 0.0258(7) 0.0393(8) 0.0277(7) 0.0007(6) -0.0042(6) -0.0005(6)
    C13 0.0385(8) 0.0403(9) 0.0384(8) 0.0007(7) 0.0038(7) -0.0042(7)
    C14 0.0401(9) 0.0569(11) 0.0420(9) 0.0041(8) 0.0081(7) -0.0113(8)
    C15 0.0338(8) 0.0683(11) 0.0392(9) -0.0040(9) 0.0088(7) 0.0015(8)
    C16 0.0334(8) 0.0469(9) 0.0463(9) -0.0051(8) -0.0005(7) 0.0083(8)
    C17 0.0273(7) 0.0386(8) 0.0368(8) 0.0036(7) -0.0016(6) 0.0006(7)
    C20 0.0351(8) 0.0450(9) 0.0535(10) -0.0043(7) -0.0060(8) -0.0080(8)
    C18 0.0429(9) 0.0710(12) 0.0278(7) 0.0021(9) 0.0022(7) 0.0029(8)
    O1 0.0494(7) 0.0350(6) 0.0568(7) 0.0033(5) 0.0149(6) 0.0062(5)
_geom_special_details
;
All s.u.'s (except the s.u. in the dihedral angle between two l.s. planes) are
estimated using the full covariance matrix. The cell s.u.'s are taken into
account individually in the estimation of s.u.'s in distances, angles and
torsion angles; correlations between s.u.'s in cell parameters are only used
when they are defined by crystal symmetry. An approximate (isotropic)
treatment of cell s.u.'s is used for estimating s.u.'s involving l.s. planes.
;
loop_
    _geom_bond_atom_site_label_1
    _geom_bond_atom_site_label_2
    _geom_bond_site_symmetry_2
    _geom_bond_distance
    _geom_bond_publ_flag
    C8A C8 . 1.5153(19) ?
    C8A C1 . 1.528(2) ?
    C8A C4A . 1.5439(19) ?
    C8A H1 . 0.9800 ?
    C8 C7 . 1.340(2) ?
    C8 C18 . 1.501(2) ?
    C7 C6 . 1.493(2) ?
    C7 H7 . 0.9300 ?
    C6 C5 . 1.526(2) ?
    C6 H6A . 0.9700 ?
    C6 H6B . 0.9700 ?
    C5 C4A . 1.527(2) ?
    C5 H5A . 0.9700 ?
    C5 H5B . 0.9700 ?
    C4A C20 . 1.529(2) ?
    C4A C4 . 1.537(2) ?
    C4 C3 . 1.525(2) ?
    C4 H4B . 0.9700 ?
    C4 H4A . 0.9700 ?
    C3 C2 . 1.542(2) ?
    C3 H3A . 0.9700 ?
    C3 H3B . 0.9700 ?
    C2 C9 . 1.519(2) ?
    C2 C1 . 1.5304(18) ?
    C2 H2 . 0.9800 ?
    C1 H1B . 0.9700 ?
    C1 H1A . 0.9700 ?
    C9 O1 . 1.2197(17) ?
    C9 C10 . 1.478(2) ?
    C10 C11 . 1.324(2) ?
    C10 H10 . 0.9300 ?
    C11 C12 . 1.4765(19) ?
    C11 H11 . 0.9300 ?
    C12 C17 . 1.385(2) ?
    C12 C13 . 1.393(2) ?
    C13 C14 . 1.382(2) ?
    C13 H13 . 0.9300 ?
    C14 C15 . 1.381(3) ?
    C14 H14 . 0.9300 ?
    C15 C16 . 1.376(2) ?
    C15 H15 . 0.9300 ?
    C16 C17 . 1.383(2) ?
    C16 H16 . 0.9300 ?
    C17 H17 . 0.9300 ?
    C20 H20A . 0.9600 ?
    C20 H20B . 0.9600 ?
    C20 H20C . 0.9600 ?
    C18 H18C . 0.9600 ?
    C18 H18A . 0.9600 ?
    C18 H18B . 0.9600 ?
loop_
    _geom_angle_atom_site_label_1
    _geom_angle_atom_site_label_2
    _geom_angle_atom_site_label_3
    _geom_angle_site_symmetry_1
    _geom_angle_site_symmetry_3
    _geom_angle
    _geom_angle_publ_flag
    C8 C8A C1 . . 115.22(12) ?
    C8 C8A C4A . . 111.80(11) ?
    C1 C8A C4A . . 112.03(11) ?
    C8 C8A H1 . . 105.6 ?
    C1 C8A H1 . . 105.6 ?
    C4A C8A H1 . . 105.6 ?
    C7 C8 C18 . . 120.41(14) ?
    C7 C8 C8A . . 120.57(14) ?
    C18 C8 C8A . . 118.96(13) ?
    C8 C7 C6 . . 125.23(14) ?
    C8 C7 H7 . . 117.4 ?
    C6 C7 H7 . . 117.4 ?
    C7 C6 C5 . . 112.24(13) ?
    C7 C6 H6A . . 109.2 ?
    C5 C6 H6A . . 109.2 ?
    C7 C6 H6B . . 109.2 ?
    C5 C6 H6B . . 109.2 ?
    H6A C6 H6B . . 107.9 ?
    C6 C5 C4A . . 112.47(13) ?
    C6 C5 H5A . . 109.1 ?
    C4A C5 H5A . . 109.1 ?
    C6 C5 H5B . . 109.1 ?
    C4A C5 H5B . . 109.1 ?
    H5A C5 H5B . . 107.8 ?
    C5 C4A C20 . . 109.37(12) ?
    C5 C4A C4 . . 109.61(12) ?
    C20 C4A C4 . . 110.34(13) ?
    C5 C4A C8A . . 107.89(12) ?
    C20 C4A C8A . . 111.77(12) ?
    C4 C4A C8A . . 107.80(11) ?
    C3 C4 C4A . . 113.16(13) ?
    C3 C4 H4B . . 108.9 ?
    C4A C4 H4B . . 108.9 ?
    C3 C4 H4A . . 108.9 ?
    C4A C4 H4A . . 108.9 ?
    H4B C4 H4A . . 107.8 ?
    C4 C3 C2 . . 111.86(13) ?
    C4 C3 H3A . . 109.2 ?
    C2 C3 H3A . . 109.2 ?
    C4 C3 H3B . . 109.2 ?
    C2 C3 H3B . . 109.2 ?
    H3A C3 H3B . . 107.9 ?
    C9 C2 C1 . . 111.70(12) ?
    C9 C2 C3 . . 108.19(12) ?
    C1 C2 C3 . . 111.58(12) ?
    C9 C2 H2 . . 108.4 ?
    C1 C2 H2 . . 108.4 ?
    C3 C2 H2 . . 108.4 ?
    C8A C1 C2 . . 111.42(11) ?
    C8A C1 H1B . . 109.3 ?
    C2 C1 H1B . . 109.3 ?
    C8A C1 H1A . . 109.3 ?
    C2 C1 H1A . . 109.3 ?
    H1B C1 H1A . . 108.0 ?
    O1 C9 C10 . . 118.67(13) ?
    O1 C9 C2 . . 120.85(13) ?
    C10 C9 C2 . . 120.39(12) ?
    C11 C10 C9 . . 125.69(13) ?
    C11 C10 H10 . . 117.2 ?
    C9 C10 H10 . . 117.2 ?
    C10 C11 C12 . . 126.55(13) ?
    C10 C11 H11 . . 116.7 ?
    C12 C11 H11 . . 116.7 ?
    C17 C12 C13 . . 118.51(14) ?
    C17 C12 C11 . . 117.97(13) ?
    C13 C12 C11 . . 123.50(14) ?
    C14 C13 C12 . . 120.31(16) ?
    C14 C13 H13 . . 119.8 ?
    C12 C13 H13 . . 119.8 ?
    C15 C14 C13 . . 120.45(16) ?
    C15 C14 H14 . . 119.8 ?
    C13 C14 H14 . . 119.8 ?
    C16 C15 C14 . . 119.72(15) ?
    C16 C15 H15 . . 120.1 ?
    C14 C15 H15 . . 120.1 ?
    C15 C16 C17 . . 120.01(16) ?
    C15 C16 H16 . . 120.0 ?
    C17 C16 H16 . . 120.0 ?
    C16 C17 C12 . . 121.01(15) ?
    C16 C17 H17 . . 119.5 ?
    C12 C17 H17 . . 119.5 ?
    C4A C20 H20A . . 109.5 ?
    C4A C20 H20B . . 109.5 ?
    H20A C20 H20B . . 109.5 ?
    C4A C20 H20C . . 109.5 ?
    H20A C20 H20C . . 109.5 ?
    H20B C20 H20C . . 109.5 ?
    C8 C18 H18C . . 109.5 ?
    C8 C18 H18A . . 109.5 ?
    H18C C18 H18A . . 109.5 ?
    C8 C18 H18B . . 109.5 ?
    H18C C18 H18B . . 109.5 ?
    H18A C18 H18B . . 109.5 ?
data_global
_journal_date_recd_electronic     2011-03-17
_journal_date_accepted     2011-03-20
_journal_name_full     'Acta Crystallographica, Section E'
_journal_year     2011
_journal_volume     67
_journal_issue      4
_journal_page_first     o969
_journal_page_last     o969
_journal_paper_category     QO
_journal_coeditor_code     FJ2408
_publ_contact_author_name     'Professor Mohamed  Aksssira'
_publ_contact_author_address
;
Laboratoire de Chimie Bioorganique et Analytique,
URAC 22. B.P. 146, FSTM, Universit\'e Hassan II
Mohammedia-casablanca 20810 Mohammedia, Morocco.
;
_publ_contact_author_email     'makssira@yahoo.com'
_publ_contact_author_fax     '0021224437408'
_publ_contact_author_phone     '0021224434649'
_publ_section_title
;\
1-(4a,8-Dimethyl-1,2,3,4,4a,5,6,8a-octahydronaphthalen-2-yl)-3-phenylprop-2-en-\
1-one
;
loop_
    _publ_author_name
    _publ_author_address
    'Mohamed Tebbaa'
;
Laboratoire de Chimie Bioorganique et Analytique,
URAC 22. BP 146, FSTM, Universit\'e Hassan II
Mohammedia-Casablanca 20810 Mohammedia, Morocco
;
    'Ahmed Benharref'
;
Laboratoire de Chimie Biomoleculaire, Substances Naturelles et R\'eactivite,
URAC16, Universit\'e Cadi Ayyad,
Facult\'e des Sciences Semlalia, BP 2390, Bd My Abdellah,
40000 Marrakech, Morocco
;
    'Moha Berraho'
;
Laboratoire de Chimie Biomoleculaire, Substances Naturelles et R\'eactivite,
URAC16, Universit\'e Cadi Ayyad,
Facult\'e des Sciences Semlalia, BP 2390, Bd My Abdellah,
40000 Marrakech, Morocco
;
    'Jean-Claude Daran'
;
Laboratoire de Chimie de Coordination,
205 route de Narbonne, 31077 Toulouse Cedex 04, France
;
    'Mohamed Akssira'
;
Laboratoire de Chimie Bioorganique et Analytique,
URAC 22. BP 146, FSTM, Universit\'e Hassan II
Mohammedia-Casablanca 20810 Mohammedia, Morocco
;
    'Ahmed Elhakmaoui'
;
Laboratoire de Chimie Bioorganique et Analytique,
URAC 22. BP 146, FSTM, Universit\'e Hassan II
Mohammedia-Casablanca 20810 Mohammedia, Morocco
;
