# Supplementary material for: 1-(4a,8-Dimethyl-1,2,3,4,4a,5,6,8a-octa­hydro­naphthalen-2-yl)-3-phenyl­prop-2-en-1-one
Source: Acta Crystallogr Sect E Struct Rep Online. 2011 Mar 26;67(Pt 4):o969. doi: 10.1107/S1600536811010452 (PMC3100077; doi:10.1107/S1600536811010452)
Supplement: Supplementary file 2 [file e-67-0o969-Isup2.hkl]

#
# h,k,l, Fc-squared, Fo-squared, sigma(Fo-squared) and status flag
#
data_I
_shelx_title ' TM412 in P2(1)2(1)2(1)'
_shelx_refln_list_code          4
_shelx_F_calc_maximum      113.60
_exptl_crystal_F_000       640.00
_reflns_d_resolution_high  0.8001
 
loop_
 _symmetry_equiv_pos_as_xyz
 'x, y, z'
 '-x+1/2, -y, z+1/2'
 'x+1/2, -y+1/2, -z'
 '-x, y+1/2, -z+1/2'
 
_cell_length_a     9.5760
_cell_length_b    11.3542
_cell_length_c    15.7852
_cell_angle_alpha  90.000
_cell_angle_beta   90.000
_cell_angle_gamma  90.000
 
_shelx_F_squared_multiplier     1.000
 
loop_
 _refln_index_h
 _refln_index_k
 _refln_index_l
 _refln_F_squared_calc
 _refln_F_squared_meas
 _refln_F_squared_sigma
 _refln_observed_status
   2   0   0     1123.59     1214.85     12.44 o
   4   0   0      718.36      726.00      9.51 o
   6   0   0       71.87       71.27      2.30 o
   8   0   0       79.04       66.93      2.62 o
  10   0   0      230.34      254.19     11.49 o
   2   1   0      101.46      114.38      3.65 o
   3   1   0     1704.92     1690.79     12.42 o
   4   1   0      100.79       96.86      1.93 o
   5   1   0     1107.24     1203.53      9.34 o
   6   1   0     1175.31     1209.70      9.91 o
   7   1   0       17.77       17.99      0.92 o
   8   1   0       59.20       59.32      1.95 o
   9   1   0       16.64       16.36      2.89 o
  10   1   0        2.71        2.77      2.00 o
  11   1   0        2.83        4.11      1.38 o
   0   2   0      151.94      136.09      1.85 o
   1   2   0    10073.58     9357.13     59.61 o
   2   2   0      490.83      510.15      4.42 o
   3   2   0      844.48      823.92      6.80 o
   4   2   0        5.31        8.27      0.79 o
   5   2   0      715.82      749.45      6.67 o
   6   2   0       23.63       26.63      1.15 o
   7   2   0       37.19       33.13      1.39 o
   8   2   0       21.87       19.49      2.62 o
   9   2   0        1.25        1.05      2.08 o
  10   2   0       23.06       24.18      2.56 o
  11   2   0        1.60        2.15      1.32 o
   1   3   0     4366.93     4103.50     34.44 o
   2   3   0     3019.56     2992.37     20.93 o
   3   3   0        0.25        2.57      0.63 o
   4   3   0      969.98      994.74      7.37 o
   5   3   0       47.00       60.15      1.62 o
   6   3   0       20.27       23.86      1.02 o
   7   3   0      148.52      137.16      2.65 o
   8   3   0        0.01       -0.57      0.98 o
   9   3   0      376.63      380.74     27.94 o
  10   3   0       60.55       60.31      3.88 o
  11   3   0      153.24      175.63      7.04 o
   0   4   0       16.86       13.85      0.71 o
   1   4   0     1238.62     1244.43     10.19 o
   2   4   0     1513.14     1524.32     12.30 o
   3   4   0     2127.08     2181.75     16.67 o
   4   4   0        1.21        4.42      0.77 o
   5   4   0       66.64       75.87      1.77 o
   6   4   0       17.56       15.92      0.80 o
   7   4   0       12.39       13.45      0.91 o
   8   4   0        1.50        3.71      1.02 o
   9   4   0       17.83       15.55      2.01 o
  10   4   0      336.97      349.82      9.63 o
  11   4   0        5.03        6.11      2.12 o
   1   5   0     1048.12     1105.84     11.14 o
   2   5   0       25.04       20.52      1.97 o
   3   5   0      817.98      849.11      6.88 o
   4   5   0      210.59      212.22      2.80 o
   5   5   0       53.25       59.01      1.89 o
   6   5   0       16.02       17.05      1.13 o
   7   5   0        0.28        0.00      0.95 o
   8   5   0       29.04       25.33      3.02 o
   9   5   0      147.01      152.69      6.03 o
  10   5   0       16.97       18.12      2.45 o
  11   5   0        6.69        6.85      1.62 o
   0   6   0        7.64        5.67      0.73 o
   1   6   0      115.80      110.11      1.99 o
   2   6   0      442.38      475.34      5.00 o
   3   6   0      249.43      271.14      3.59 o
   4   6   0        4.16        4.47      0.47 o
   5   6   0       21.30       22.03      1.43 o
   6   6   0      169.14      171.10      4.54 o
   7   6   0      109.29      111.62      4.66 o
   8   6   0       12.01       12.87      1.83 o
   9   6   0        0.00        0.51      1.19 o
  10   6   0        0.74        0.10      1.21 o
   1   7   0      498.28      461.45      4.48 o
   2   7   0     1032.73     1037.02      8.77 o
   3   7   0      150.36      137.77      2.46 o
   4   7   0      153.48      166.13      2.80 o
   5   7   0        5.03        7.23      0.72 o
   6   7   0       26.77       22.83      3.78 o
   7   7   0       32.53       31.42      2.66 o
   8   7   0      373.76      365.07      9.60 o
   9   7   0        0.10       -0.88      1.28 o
  10   7   0        0.96        0.27      1.10 o
   0   8   0      430.15      404.48      6.12 o
   1   8   0     1232.28     1170.23      9.06 o
   2   8   0       62.06       60.03      1.72 o
   3   8   0       36.87       43.15      1.63 o
   4   8   0       23.55       21.09      1.65 o
   5   8   0        0.09       -0.62      0.75 o
   6   8   0      103.83      112.12      4.77 o
   7   8   0      125.11      135.12      5.54 o
   8   8   0        0.00       -0.10      1.57 o
   9   8   0        0.02        1.71      1.33 o
   1   9   0       34.34       33.66      1.38 o
   2   9   0        8.74        8.64      1.03 o
   3   9   0       60.75       53.88      2.71 o
   4   9   0       18.93       17.79      2.02 o
   5   9   0      132.73      132.24      8.04 o
   6   9   0        6.62        7.32      2.38 o
   7   9   0       40.69       57.46      3.72 o
   8   9   0        0.11       -1.12      1.12 o
   9   9   0        1.73        1.14      2.09 o
   0  10   0      459.52      447.66     11.53 o
   1  10   0      495.96      510.87      7.89 o
   2  10   0      113.11      101.34      3.94 o
   3  10   0       10.52        6.83      1.09 o
   4  10   0       15.87       12.11      1.84 o
   5  10   0       46.01       35.47      4.42 o
   6  10   0        0.12        0.28      1.49 o
   7  10   0       13.20       12.26      3.15 o
   8  10   0       48.85       45.19      5.53 o
   1  11   0      298.51      311.40      8.83 o
   2  11   0       97.80      104.06      6.19 o
   3  11   0       28.84       24.92      2.14 o
   4  11   0        2.10       -0.24      1.13 o
   5  11   0       31.22       34.98      4.64 o
   6  11   0        7.26        8.08      2.81 o
   7  11   0        4.96        6.57      2.79 o
   0  12   0       60.67       63.07      9.78 o
   1  12   0        4.74        6.62      1.44 o
   2  12   0       10.47       10.38      1.96 o
   3  12   0       15.36       18.03      1.96 o
   4  12   0      196.54      195.87     10.34 o
   5  12   0       29.32       32.21      4.72 o
   6  12   0        2.77       -0.58      1.74 o
   1  13   0       39.16       43.15      3.00 o
   2  13   0       33.10       30.18      2.52 o
   3  13   0        1.41        2.09      1.32 o
   4  13   0        5.04       13.33      4.59 o
   0  14   0        0.33        4.18      1.69 o
   1  14   0       11.70       12.34      1.76 o
   2   0   1     2550.88     2698.76     20.82 o
   3   0   1       16.38       19.61      0.93 o
   4   0   1      201.80      217.51      3.46 o
   5   0   1      143.72      145.12      2.17 o
   6   0   1      638.85      638.22      5.74 o
   7   0   1       22.06       22.76      1.02 o
   8   0   1       60.55       61.65      1.99 o
   9   0   1        6.35        7.12      1.13 o
  10   0   1       17.30       18.79      1.83 o
  11   0   1      133.50      152.03      6.62 o
 -11   1   1       56.44       61.46      4.11 o
 -10   1   1       84.01       93.09      4.79 o
  -9   1   1       33.87       34.16      2.71 o
  -8   1   1      146.45      149.17      5.62 o
  -7   1   1      286.35      295.62      3.84 o
  -6   1   1       43.09       51.86      1.38 o
  -5   1   1      345.79      353.23      4.03 o
  -4   1   1       81.91       73.74      2.15 o
  -3   1   1       76.59       81.03      1.77 o
  -2   1   1      152.21      162.06      2.36 o
   2   1   1      152.52      157.79      2.80 o
   3   1   1       76.64       77.57      1.69 o
   4   1   1       81.72       68.71      1.80 o
   5   1   1      345.92      348.77      4.63 o
   6   1   1       42.93       50.43      1.30 o
   7   1   1      286.70      298.70      4.22 o
   8   1   1      146.35      153.89      3.14 o
   9   1   1       33.95       32.52      3.80 o
  10   1   1       83.95       91.13      3.81 o
  11   1   1       56.46       57.55      3.25 o
 -11   2   1       16.06       15.32      3.99 o
 -10   2   1       40.89       43.05      3.38 o
  -9   2   1      109.98      113.30      4.95 o
  -8   2   1       37.30       41.23      2.83 o
  -7   2   1        6.18        9.60      0.79 o
  -6   2   1       11.08       12.89      0.82 o
  -5   2   1        8.95        5.84      0.90 o
  -4   2   1      777.62      834.91      9.17 o
  -3   2   1     1026.71     1094.24     10.08 o
  -2   2   1     3154.64     3146.25     21.30 o
  -1   2   1    12903.87    11969.66     76.60 o
   0   2   1     9912.01     9039.88    114.40 o
   1   2   1    12903.94    12182.85    108.37 o
   2   2   1     3154.69     3143.48     27.27 o
   3   2   1     1026.53     1080.36     11.56 o
   4   2   1      777.50      814.81     10.89 o
   5   2   1        8.95        6.20      0.54 o
   6   2   1       11.08       13.94      0.77 o
   7   2   1        6.18        9.09      0.78 o
   8   2   1       37.35       40.07      2.12 o
   9   2   1      110.03      112.46      5.72 o
  10   2   1       40.81       40.09      3.17 o
  11   2   1       16.07       16.89      4.15 o
 -11   3   1       19.99       21.67      2.71 o
 -10   3   1        9.52       12.67      3.46 o
  -9   3   1       77.27       72.35      7.99 o
  -8   3   1      140.80      143.08      5.27 o
  -7   3   1       15.00       14.11      0.98 o
  -6   3   1       28.33       28.77      1.12 o
  -5   3   1       52.51       57.54      1.44 o
  -4   3   1      938.96      955.01      7.12 o
  -3   3   1     1664.36     1831.54     13.92 o
  -2   3   1       72.44       66.82      2.14 o
  -1   3   1      881.09      875.51      8.78 o
   0   3   1     2621.57     2412.25     33.17 o
   1   3   1      881.53      847.81     10.37 o
   2   3   1       72.22       68.81      1.71 o
   3   3   1     1665.06     1789.04     13.34 o
   4   3   1      938.61      942.14      7.80 o
   5   3   1       52.43       59.45      1.67 o
   6   3   1       28.36       28.20      1.11 o
   7   3   1       15.09       14.41      0.89 o
   8   3   1      140.74      142.53      5.16 o
   9   3   1       77.22       71.02      3.91 o
  10   3   1        9.55        9.80      2.56 o
  11   3   1       20.01       20.10      3.53 o
 -11   4   1       43.22       46.71      3.75 o
 -10   4   1       65.69       71.83      3.52 o
  -9   4   1       16.06       16.98      2.43 o
  -8   4   1       90.94       77.35      3.20 o
  -7   4   1       17.86       15.42      1.24 o
  -6   4   1       14.30       19.09      0.98 o
  -5   4   1      251.65      244.39      3.56 o
  -4   4   1       16.04       17.40      0.80 o
  -3   4   1      278.33      286.26      3.53 o
  -2   4   1       87.42       97.98      1.82 o
  -1   4   1     1201.86     1163.35      9.66 o
   0   4   1      162.00      182.43      2.65 o
   1   4   1     1201.62     1112.83      8.02 o
   2   4   1       87.48       94.96      2.44 o
   3   4   1      278.06      281.95      4.58 o
   4   4   1       16.02       18.96      0.85 o
   5   4   1      251.59      238.22      3.30 o
   6   4   1       14.30       19.13      0.95 o
   7   4   1       17.86       17.99      1.12 o
   8   4   1       90.87       79.97      3.95 o
   9   4   1       16.01       13.56      1.92 o
  10   4   1       65.71       70.63      4.20 o
  11   4   1       43.13       47.20      3.71 o
 -11   5   1       45.29       50.33      3.98 o
 -10   5   1       18.63       14.90      2.26 o
  -9   5   1       69.63       72.66      4.21 o
  -8   5   1      202.80      205.98      6.66 o
  -7   5   1      108.27       96.55      4.30 o
  -6   5   1       44.14       47.40      1.58 o
  -5   5   1       31.17       32.64      1.36 o
  -4   5   1       64.38       76.80      1.94 o
  -3   5   1     1669.61     1752.27     10.90 o
  -2   5   1     3312.24     3407.47     22.19 o
  -1   5   1      257.17      266.43      3.38 o
   0   5   1        2.80        3.01      0.35 o
   1   5   1      257.35      265.81      3.93 o
   2   5   1     3312.21     3392.34     24.77 o
   3   5   1     1669.05     1741.88     11.77 o
   4   5   1       64.52       75.54      1.62 o
   5   5   1       31.04       32.94      1.22 o
   6   5   1       44.11       46.61      1.56 o
   7   5   1      108.10      102.35      4.31 o
   8   5   1      203.02      194.01      6.41 o
   9   5   1       69.59       72.93      4.11 o
  10   5   1       18.62       12.54      2.02 o
  11   5   1       45.32       46.63      3.76 o
 -10   6   1        3.35        3.41      1.29 o
  -9   6   1       43.86       45.67      3.47 o
  -8   6   1      124.14      138.49      5.60 o
  -7   6   1      148.91      156.02      5.59 o
  -6   6   1       74.69       75.76      2.99 o
  -5   6   1       16.14       20.65      1.16 o
  -4   6   1       45.26       33.82      1.27 o
  -3   6   1     1111.43     1143.91      8.23 o
  -2   6   1      258.60      261.05      3.43 o
  -1   6   1       73.33       65.38      1.52 o
   0   6   1      197.69      184.44      2.80 o
   1   6   1       73.34       63.26      1.50 o
   2   6   1      259.11      265.40      3.47 o
   3   6   1     1111.19     1157.16      7.36 o
   4   6   1       45.29       34.43      1.17 o
   5   6   1       16.18       17.98      0.99 o
   6   6   1       74.68       73.35      2.96 o
   7   6   1      148.95      160.59      5.69 o
   8   6   1      124.04      125.36      5.25 o
   9   6   1       43.86       45.23      3.46 o
  10   6   1        3.34        3.58      3.46 o
 -10   7   1       12.82       14.15      2.22 o
  -9   7   1       52.39       53.99      4.55 o
  -8   7   1       14.53       12.63      2.03 o
  -7   7   1      129.37      112.57      4.99 o
  -6   7   1       41.44       33.89      4.49 o
  -5   7   1       29.02       20.81      1.32 o
  -4   7   1       12.38       14.75      0.85 o
  -3   7   1       85.78       82.41      1.88 o
  -2   7   1      127.03      129.67      2.71 o
  -1   7   1       63.21       63.75      1.62 o
   0   7   1       20.00       28.75      1.19 o
   1   7   1       63.15       61.66      1.61 o
   2   7   1      126.93      130.75      2.60 o
   3   7   1       85.87       79.21      1.83 o
   4   7   1       12.31       13.45      0.79 o
   5   7   1       29.01       23.94      1.86 o
   6   7   1       41.37       34.74      2.63 o
   7   7   1      129.47      109.45      4.81 o
   8   7   1       14.48       15.23      2.09 o
   9   7   1       52.48       49.71      3.69 o
  10   7   1       12.80       11.59      2.14 o
  -9   8   1       23.38       25.59      2.80 o
  -8   8   1       48.63       44.95      3.49 o
  -7   8   1       19.96       16.82      2.79 o
  -6   8   1       13.74       11.98      1.66 o
  -5   8   1       11.00       13.42      1.67 o
  -4   8   1      223.14      223.97      4.68 o
  -3   8   1      229.69      223.50      3.44 o
  -2   8   1       56.98       53.60      1.64 o
  -1   8   1       35.58       36.09      1.43 o
   0   8   1        6.44        5.29      0.57 o
   1   8   1       35.79       34.20      1.30 o
   2   8   1       56.95       56.32      2.01 o
   3   8   1      229.94      230.76      4.22 o
   4   8   1      223.09      223.28     12.29 o
   5   8   1       10.98       10.28      1.87 o
   6   8   1       13.75       12.68      1.67 o
   7   8   1       19.95       18.96      2.19 o
   8   8   1       48.58       41.18      4.44 o
   9   8   1       23.41       25.08      3.83 o
  -9   9   1        9.64        3.49      1.75 o
  -8   9   1        0.77        2.02      1.12 o
  -7   9   1       19.18       14.85      2.99 o
  -6   9   1       59.52       50.38      5.19 o
  -5   9   1       44.93       52.41      5.02 o
  -4   9   1       24.93       26.65      2.44 o
  -3   9   1        3.55        3.03      0.59 o
  -2   9   1      215.64      201.36      3.99 o
  -1   9   1      535.43      521.82      5.70 o
   0   9   1       64.35       56.50      1.63 o
   1   9   1      535.56      524.28      6.81 o
   2   9   1      215.49      206.59      5.28 o
   3   9   1        3.59        2.96      1.19 o
   4   9   1       24.82       25.98      2.39 o
   5   9   1       44.92       53.81      5.15 o
   6   9   1       59.62       52.81      5.29 o
   7   9   1       19.18       17.26      3.83 o
   8   9   1        0.77       -0.48      1.23 o
   9   9   1        9.65        6.49      1.69 o
  -8  10   1        9.17       14.57      3.51 o
  -7  10   1        5.38        3.99      1.72 o
  -6  10   1       23.16       14.78      3.28 o
  -5  10   1       16.78       18.45      3.24 o
  -4  10   1       29.24       21.86      2.42 o
  -3  10   1       99.95       96.57      3.81 o
  -2  10   1      107.09      116.97      4.19 o
  -1  10   1      224.61      222.24      4.41 o
   0  10   1      277.44      276.55      9.05 o
   1  10   1      224.62      218.60      9.64 o
   2  10   1      107.36      106.87      3.98 o
   3  10   1       99.95      104.05      3.99 o
   4  10   1       29.31       29.82      2.72 o
   5  10   1       16.76       18.13      3.24 o
   6  10   1       23.15       19.86      3.56 o
   7  10   1        5.40        5.05      1.96 o
   8  10   1        9.17        6.21      2.65 o
  -7  11   1        2.45        4.56      2.32 o
  -6  11   1       10.70       11.11      2.96 o
  -5  11   1        4.96        6.79      2.35 o
  -4  11   1       40.86       36.84      3.18 o
  -3  11   1      105.40      108.70      4.29 o
  -2  11   1        2.69        1.83      1.01 o
  -1  11   1       23.24       22.51      3.46 o
   0  11   1       32.32       31.52      1.99 o
   1  11   1       23.24       25.14      1.83 o
   2  11   1        2.68        0.34      0.92 o
   3  11   1      105.32      105.18      4.24 o
   4  11   1       40.80       39.86      6.98 o
   5  11   1        4.93        6.38      2.42 o
   6  11   1       10.70       16.67      3.47 o
   7  11   1        2.43        1.95      2.16 o
  -6  12   1       11.67        9.32      2.81 o
  -5  12   1       21.40       26.03      4.40 o
  -4  12   1       12.21       17.53      2.48 o
  -3  12   1       30.48       29.96      2.42 o
  -2  12   1        0.02       -0.22      0.93 o
  -1  12   1       24.51       21.02      2.00 o
   0  12   1      124.17      116.71      3.95 o
   1  12   1       24.57       24.16      2.18 o
   2  12   1        0.02       -0.21      1.11 o
   3  12   1       30.52       27.62      2.31 o
   4  12   1       12.19       17.67      2.44 o
   5  12   1       21.40       25.03      4.19 o
   6  12   1       11.66        3.48      2.40 o
  -4  13   1       65.36       72.31      4.85 o
  -3  13   1        6.50        4.78      1.36 o
  -2  13   1        8.83        7.03      1.45 o
  -1  13   1       22.30       23.90      2.64 o
   0  13   1        4.68        3.63      0.96 o
   1  13   1       22.32       24.94      2.31 o
   2  13   1        8.80        8.57      1.55 o
   3  13   1        6.49        7.07      1.57 o
   4  13   1       65.30       78.54      5.04 o
  -1  14   1       22.08       25.16      2.40 o
   0  14   1       34.57       40.88      3.07 o
   1  14   1       22.08       31.44      6.21 o
   1   0   2    11136.32    10874.81    136.77 o
   2   0   2      765.14      763.78      8.79 o
   3   0   2        3.98        7.84      0.57 o
   4   0   2       23.79       25.92      1.11 o
   5   0   2       23.42       22.54      0.85 o
   6   0   2       45.07       43.57      1.43 o
   7   0   2       25.75       23.71      0.93 o
   8   0   2      121.52      135.18      3.09 o
   9   0   2       26.08       25.13      3.04 o
  10   0   2        0.85        2.76      1.42 o
  11   0   2       15.79       15.47      5.92 o
 -11   1   2        2.92        3.33      1.36 o
 -10   1   2      248.61      258.74      8.81 o
  -9   1   2      187.27      181.69      6.29 o
  -8   1   2        0.22       -0.10      0.82 o
  -7   1   2      114.44      119.86      3.00 o
  -6   1   2       92.56       93.86      2.19 o
  -5   1   2      217.27      224.60      3.48 o
  -4   1   2       93.58      112.64      2.99 o
  -3   1   2      673.31      669.70      9.13 o
  -2   1   2     2674.86     2700.53     33.18 o
  -1   1   2     1408.91     1381.98     11.39 o
   1   1   2     1408.35     1385.29     11.03 o
   2   1   2     2674.34     2667.16     20.90 o
   3   1   2      673.30      669.16      7.80 o
   4   1   2       93.77      106.97      2.33 o
   5   1   2      216.89      226.00      3.07 o
   6   1   2       92.44       93.66      1.88 o
   7   1   2      114.62      115.01      2.52 o
   8   1   2        0.23        0.95      0.50 o
   9   1   2      187.27      187.13      6.23 o
  10   1   2      248.62      266.64      6.64 o
  11   1   2        2.91        0.98      1.27 o
 -11   2   2       60.79       60.58      7.22 o
 -10   2   2      128.41      139.44      5.92 o
  -9   2   2      101.95      105.90      4.90 o
  -8   2   2      352.47      350.11     13.38 o
  -7   2   2       12.40       15.73      1.16 o
  -6   2   2      238.77      243.66      4.21 o
  -5   2   2      161.56      169.77      2.74 o
  -4   2   2       32.12       31.20      1.02 o
  -3   2   2     1314.79     1345.40     10.42 o
  -2   2   2     1325.50     1359.04     10.06 o
  -1   2   2      661.54      647.76      5.41 o
   0   2   2     6187.11     5831.53     30.71 o
   1   2   2      662.50      643.26      5.37 o
   2   2   2     1326.21     1342.79     10.05 o
   3   2   2     1316.03     1316.68     12.04 o
   4   2   2       32.21       28.81      1.07 o
   5   2   2      161.51      163.69      3.14 o
   6   2   2      238.77      232.26      3.54 o
   7   2   2       12.38       15.12      1.07 o
   8   2   2      352.67      333.50      7.69 o
   9   2   2      101.93       93.75      4.39 o
  10   2   2      128.48      137.26      4.75 o
  11   2   2       60.81       58.95      4.08 o
 -11   3   2       13.96       14.94      3.40 o
 -10   3   2      135.53      142.64      6.14 o
  -9   3   2       18.48       20.49      2.23 o
  -8   3   2      166.60      156.72      5.62 o
  -7   3   2       31.71       29.55      1.92 o
  -6   3   2       49.22       47.32      1.61 o
  -5   3   2        4.00        4.67      0.58 o
  -4   3   2      290.05      327.93      3.36 o
  -3   3   2      859.44      894.25      7.83 o
  -2   3   2      299.09      295.86      4.47 o
  -1   3   2       48.03       50.67      1.23 o
   0   3   2      886.53      863.47      9.45 o
   1   3   2       47.97       43.60      1.25 o
   2   3   2      299.28      305.00      3.45 o
   3   3   2      860.08      855.42      7.52 o
   4   3   2      289.83      318.27      4.28 o
   5   3   2        3.96        3.34      0.71 o
   6   3   2       49.35       45.88      1.43 o
   7   3   2       31.80       29.22      1.35 o
   8   3   2      166.43      147.57      7.58 o
   9   3   2       18.52       16.67      2.62 o
  10   3   2      135.61      125.04      7.67 o
  11   3   2       13.95       17.71      2.45 o
 -11   4   2       22.93       28.51      2.51 o
 -10   4   2        5.56        7.43      1.52 o
  -9   4   2       83.71       92.59      3.82 o
  -8   4   2      220.13      207.41      5.42 o
  -7   4   2      210.71      213.35      5.15 o
  -6   4   2      104.28      106.08      2.34 o
  -5   4   2      476.31      492.84      5.14 o
  -4   4   2      667.63      737.51      8.48 o
  -3   4   2     2322.77     2422.68     15.40 o
  -2   4   2      422.29      457.50      5.85 o
  -1   4   2      188.12      183.83      2.79 o
   0   4   2      174.58      193.29      2.27 o
   1   4   2      188.34      178.91      2.26 o
   2   4   2      421.66      411.63      7.23 o
   3   4   2     2323.01     2352.11     20.57 o
   4   4   2      667.92      717.05      6.74 o
   5   4   2      476.60      469.65      5.92 o
   6   4   2      104.26      102.92      2.24 o
   7   4   2      210.88      206.96      3.73 o
   8   4   2      220.09      217.75      9.34 o
   9   4   2       83.76       91.59      6.42 o
  10   4   2        5.56        4.19      3.35 o
  11   4   2       22.95       25.99      2.79 o
 -11   5   2        0.95        1.33      1.27 o
 -10   5   2        0.83        3.35      2.37 o
  -9   5   2       90.44      101.83      4.09 o
  -8   5   2       92.67       92.47      3.65 o
  -7   5   2      103.94      103.14      3.70 o
  -6   5   2       63.54       67.06      2.09 o
  -5   5   2       25.65       29.20      1.30 o
  -4   5   2      103.05      118.06      3.22 o
  -3   5   2      353.17      380.07      4.14 o
  -2   5   2     1161.69     1163.64      9.40 o
  -1   5   2      865.30      807.24      9.16 o
   0   5   2       66.03       39.81      1.06 o
   1   5   2      865.51      800.65      7.10 o
   2   5   2     1161.58     1145.69     11.87 o
   3   5   2      352.71      378.42      4.18 o
   4   5   2      103.29      111.45      2.42 o
   5   5   2       25.79       28.30      1.08 o
   6   5   2       63.59       68.04      1.90 o
   7   5   2      103.99       96.27      3.36 o
   8   5   2       92.75       84.95      4.23 o
   9   5   2       90.38       95.97      9.12 o
  10   5   2        0.83        3.02      2.06 o
  11   5   2        0.94        1.23      2.35 o
 -10   6   2       29.83       32.56      3.20 o
  -9   6   2       58.91       68.89      5.37 o
  -8   6   2       69.21       61.20      3.79 o
  -7   6   2       62.51       64.04      3.64 o
  -6   6   2      216.52      219.22      6.89 o
  -5   6   2      116.30      119.42      2.66 o
  -4   6   2       67.36       71.17      1.84 o
  -3   6   2       96.22      102.32      2.07 o
  -2   6   2       56.98       71.10      1.70 o
  -1   6   2      178.16      192.26      3.15 o
   0   6   2       22.95       18.28      0.81 o
   1   6   2      178.18      191.45      2.90 o
   2   6   2       56.97       69.96      1.57 o
   3   6   2       96.00      101.70      2.07 o
   4   6   2       67.47       69.77      1.57 o
   5   6   2      116.24      118.08      2.32 o
   6   6   2      216.72      221.81      4.03 o
   7   6   2       62.52       69.15      4.72 o
   8   6   2       69.31       63.95      3.79 o
   9   6   2       58.85       65.41      4.06 o
  10   6   2       29.80       33.64      3.13 o
 -10   7   2        3.37        3.96      2.23 o
  -9   7   2       14.04       14.61      2.25 o
  -8   7   2       43.57       38.65      3.37 o
  -7   7   2      139.98      120.10      7.93 o
  -6   7   2       19.83       21.39      2.10 o
  -5   7   2       10.90       13.78      0.95 o
  -4   7   2       31.78       28.58      1.24 o
  -3   7   2      141.79      157.28      2.85 o
  -2   7   2      208.12      189.36      3.18 o
  -1   7   2      127.38      121.31      2.42 o
   0   7   2      625.86      552.23      5.66 o
   1   7   2      127.18      120.41      2.43 o
   2   7   2      208.18      188.98      3.52 o
   3   7   2      141.83      154.72      2.64 o
   4   7   2       31.67       28.36      1.16 o
   5   7   2       10.85       12.16      0.99 o
   6   7   2       19.83       21.27      2.10 o
   7   7   2      140.10      133.84      5.37 o
   8   7   2       43.53       37.62      3.03 o
   9   7   2       14.02       17.23      2.25 o
  10   7   2        3.37        4.50      1.43 o
  -9   8   2       68.86       85.56      4.98 o
  -8   8   2        1.08        0.42      1.65 o
  -7   8   2       15.21       15.84      1.98 o
  -6   8   2       46.33       43.10      4.48 o
  -5   8   2       42.23       37.61      2.74 o
  -4   8   2      118.32      113.82      3.27 o
  -3   8   2       11.27       12.45      1.58 o
  -2   8   2      825.13      798.00      8.41 o
  -1   8   2      222.22      210.62      3.48 o
   0   8   2       12.87       11.25      0.76 o
   1   8   2      222.13      214.08      3.59 o
   2   8   2      824.83      812.30      9.27 o
   3   8   2       11.24       13.13      1.03 o
   4   8   2      118.33      118.79      4.73 o
   5   8   2       42.15       39.39      2.24 o
   6   8   2       46.35       43.78      3.07 o
   7   8   2       15.20       13.56      1.88 o
   8   8   2        1.09       -1.18      1.18 o
   9   8   2       68.80       72.27      7.09 o
  -9   9   2       77.18       81.75      6.89 o
  -8   9   2       27.93       33.45      3.08 o
  -7   9   2       41.35       45.86      5.08 o
  -6   9   2      106.29       90.08      6.96 o
  -5   9   2       86.42       87.91      6.64 o
  -4   9   2       45.28       43.01      3.09 o
  -3   9   2       32.62       33.33      1.66 o
  -2   9   2       11.94       14.42      1.28 o
  -1   9   2        1.20        0.57      0.53 o
   0   9   2      103.12      102.00      2.56 o
   1   9   2        1.19        0.13      0.63 o
   2   9   2       11.95       14.73      1.87 o
   3   9   2       32.55       27.30      2.56 o
   4   9   2       45.20       46.63      3.18 o
   5   9   2       86.27       84.06      6.29 o
   6   9   2      106.30       98.09      8.18 o
   7   9   2       41.43       51.84      3.58 o
   8   9   2       27.91       21.91      2.50 o
   9   9   2       77.14       76.82      5.58 o
  -8  10   2        7.08       11.34      3.08 o
  -7  10   2       35.93       43.14      5.35 o
  -6  10   2       39.79       30.97      4.44 o
  -5  10   2        3.19        3.67      1.78 o
  -4  10   2      154.85      139.63      8.91 o
  -3  10   2      141.84      139.06      4.60 o
  -2  10   2       89.17       87.03      3.59 o
  -1  10   2      239.45      231.33      5.94 o
   0  10   2        0.36        0.84      0.95 o
   1  10   2      239.32      242.62      6.04 o
   2  10   2       89.14       84.47      4.33 o
   3  10   2      141.87      146.10      5.86 o
   4  10   2      154.73      160.22      6.24 o
   5  10   2        3.20        7.20      2.29 o
   6  10   2       39.73       30.96      4.20 o
   7  10   2       35.95       42.98      5.20 o
   8  10   2        7.07       11.22      3.31 o
  -7  11   2        0.20        0.85      1.79 o
  -6  11   2        2.62        1.93      1.75 o
  -5  11   2       57.08       56.34      6.10 o
  -4  11   2        6.24        6.33      1.50 o
  -3  11   2       46.02       38.28      2.60 o
  -2  11   2       44.79       46.38      2.84 o
  -1  11   2       33.41       32.86      2.89 o
   0  11   2      326.65      315.36      6.34 o
   1  11   2       33.36       34.97      2.11 o
   2  11   2       44.88       51.70      3.04 o
   3  11   2       45.93       43.43      2.78 o
   4  11   2        6.20        4.23      1.90 o
   5  11   2       57.10       47.72      5.16 o
   6  11   2        2.61        0.86      1.64 o
   7  11   2        0.20        1.64      1.87 o
  -6  12   2        3.63        5.35      2.41 o
  -5  12   2       40.70       38.73      5.27 o
  -4  12   2       17.22       21.70      2.60 o
  -3  12   2        8.49        4.89      1.06 o
  -2  12   2       42.60       42.31      2.84 o
  -1  12   2       22.30       21.51      2.08 o
   0  12   2        4.93        2.91      1.30 o
   1  12   2       22.31       21.16      6.33 o
   2  12   2       42.61       44.77      3.62 o
   3  12   2        8.49        6.13      1.75 o
   4  12   2       17.25       34.24      4.42 o
  -4  13   2       19.69       19.26      2.58 o
  -3  13   2       16.53       18.30      3.02 o
  -2  13   2       48.05       56.33      3.38 o
  -1  13   2       16.95       16.14      2.00 o
   0  13   2       12.75       12.83      1.81 o
   1  13   2       16.95       15.03      2.31 o
   2  13   2       48.08       52.61      4.06 o
   3  13   2       16.59       17.10      2.50 o
   4  13   2       19.72       18.48      3.59 o
  -1  14   2        8.76        7.21      1.89 o
   0  14   2        9.77        7.33      1.50 o
   1  14   2        8.71        6.06      1.83 o
   1   0   3     7398.60     7269.16     53.38 o
   2   0   3    10434.98    10518.71     85.76 o
   3   0   3      362.99      399.95      4.70 o
   4   0   3      579.60      602.77      8.75 o
   5   0   3        0.01        0.34      0.28 o
   6   0   3        3.12        3.49      0.43 o
   7   0   3       51.47       50.17      1.58 o
   8   0   3      274.90      265.74      4.09 o
   9   0   3      114.07      106.51      4.70 o
  10   0   3       52.50       57.14      5.08 o
  11   0   3        0.07        2.19      2.19 o
 -11   1   3       11.60       11.26      1.96 o
 -10   1   3       80.98       80.20      4.43 o
  -9   1   3       85.40       92.97      4.49 o
  -8   1   3      250.26      249.65      8.54 o
  -7   1   3       77.73       76.96      2.22 o
  -6   1   3      189.79      197.95      4.14 o
  -5   1   3      378.67      371.36      4.25 o
  -4   1   3      333.99      335.56      4.56 o
  -3   1   3      855.83      873.36     12.69 o
  -2   1   3     6164.41     6231.64     55.67 o
  -1   1   3     5937.40     5667.60     53.42 o
   0   1   3      567.53      537.79      8.10 o
   1   1   3     5936.56     5669.24     39.30 o
   2   1   3     6164.51     6028.26     80.71 o
   3   1   3      856.61      849.09      8.35 o
   4   1   3      333.57      343.10      7.45 o
   5   1   3      378.45      362.25      3.80 o
   6   1   3      189.66      194.20      2.66 o
   7   1   3       77.64       76.76      2.06 o
   8   1   3      250.47      244.94      5.47 o
   9   1   3       85.44       79.85      3.27 o
  10   1   3       80.97       70.20      4.10 o
  11   1   3       11.60       11.80      2.05 o
 -11   2   3       17.57       23.17      2.79 o
 -10   2   3       45.92       48.91      3.56 o
  -9   2   3      112.68      113.57      5.05 o
  -8   2   3       55.82       46.42      4.56 o
  -7   2   3      270.89      285.71      5.28 o
  -6   2   3       41.68       43.99      1.73 o
  -5   2   3      306.60      314.15      5.25 o
  -4   2   3      461.61      508.75      4.96 o
  -3   2   3       32.93       34.64      1.28 o
  -2   2   3      475.50      475.84      5.02 o
  -1   2   3       21.32       24.14      0.98 o
   0   2   3      268.87      268.95      2.67 o
   1   2   3       21.31       21.72      0.75 o
   2   2   3      476.23      450.67      5.16 o
   3   2   3       33.04       32.81      1.05 o
   4   2   3      461.35      506.53      7.88 o
   5   2   3      306.71      295.02      3.72 o
   6   2   3       41.72       41.83      1.57 o
   7   2   3      271.12      280.24      4.23 o
   8   2   3       55.89       52.90      4.58 o
   9   2   3      112.62      115.07     10.81 o
  10   2   3       46.01       50.83      6.82 o
  11   2   3       17.55       17.48      2.39 o
 -11   3   3       26.12       24.90      2.37 o
 -10   3   3        8.82        6.78      1.69 o
  -9   3   3       44.79       46.02      3.27 o
  -8   3   3      256.62      263.93      7.56 o
  -7   3   3       62.89       66.03      2.14 o
  -6   3   3      442.91      438.48      4.64 o
  -5   3   3      115.63      119.09      2.09 o
  -4   3   3       12.01       13.16      0.70 o
  -3   3   3      175.76      153.02      6.63 o
  -2   3   3      500.75      534.75      4.61 o
  -1   3   3      269.33      273.06      3.69 o
   0   3   3      800.88      764.83      5.34 o
   1   3   3      269.50      264.39      2.76 o
   2   3   3      501.63      524.00      6.91 o
   3   3   3      175.70      143.44      3.63 o
   4   3   3       11.95       12.60      0.82 o
   5   3   3      115.45      116.26      2.29 o
   6   3   3      442.50      438.25      5.86 o
   7   3   3       62.85       65.53      2.02 o
   8   3   3      256.62      230.63      9.52 o
   9   3   3       44.87       43.23      4.29 o
  10   3   3        8.85       10.30      1.80 o
  11   3   3       26.15       25.37      2.86 o
 -11   4   3      102.06      112.42      6.16 o
 -10   4   3       68.53       74.02      3.69 o
  -9   4   3      146.30      155.55      5.04 o
  -8   4   3      301.89      320.76      6.93 o
  -7   4   3       68.87       70.71      2.99 o
  -6   4   3       22.37       19.67      1.05 o
  -5   4   3      398.87      426.71      5.93 o
  -4   4   3       74.31       84.98      1.83 o
  -3   4   3      302.47      274.32      3.29 o
  -2   4   3      195.75      224.65      3.78 o
  -1   4   3      268.11      272.78      4.00 o
   0   4   3       13.31       14.18      0.67 o
   1   4   3      267.91      270.38      4.15 o
   2   4   3      195.79      213.05      3.95 o
   3   4   3      302.40      257.93      3.50 o
   4   4   3       74.30       83.14      1.79 o
   5   4   3      399.08      405.98      4.97 o
   6   4   3       22.50       18.87      1.07 o
   7   4   3       68.88       67.01      2.36 o
   8   4   3      301.77      301.23     11.33 o
   9   4   3      146.44      143.61      8.08 o
  10   4   3       68.47       77.19      6.08 o
  11   4   3      102.11      102.62      4.45 o
 -11   5   3        5.03        5.66      1.35 o
 -10   5   3       58.31       66.41      3.62 o
  -9   5   3       53.55       53.35      3.02 o
  -8   5   3        6.09        5.76      1.11 o
  -7   5   3      359.62      344.39     21.58 o
  -6   5   3       52.60       54.60      1.91 o
  -5   5   3      233.41      233.14      3.80 o
  -4   5   3      174.23      175.88      2.83 o
  -3   5   3       36.78       34.27      1.20 o
  -2   5   3      681.32      675.39      8.83 o
  -1   5   3      147.75      147.46      2.46 o
   0   5   3       54.67       57.69      1.25 o
   1   5   3      147.59      148.22      2.52 o
   2   5   3      681.04      667.09      7.97 o
   3   5   3       36.71       33.41      1.18 o
   4   5   3      174.48      170.45      3.23 o
   5   5   3      233.39      223.36      3.40 o
   6   5   3       52.54       49.73      1.53 o
   7   5   3      359.42      334.17      8.20 o
   8   5   3        6.11        4.48      1.10 o
   9   5   3       53.55       49.42      5.41 o
  10   5   3       58.24       59.43      3.98 o
  11   5   3        5.04        4.61      1.36 o
 -10   6   3       66.13       73.41     12.75 o
  -9   6   3       13.59       13.99      3.79 o
  -8   6   3       50.54       47.72      3.34 o
  -7   6   3       76.66       86.31      5.52 o
  -6   6   3       37.38       37.52      4.82 o
  -5   6   3      153.92      152.63      2.90 o
  -4   6   3       23.31       24.13      1.22 o
  -3   6   3       44.04       47.44      1.30 o
  -2   6   3       82.70       94.65      2.00 o
  -1   6   3       22.31       27.25      1.17 o
   0   6   3       62.69       62.11      1.59 o
   1   6   3       22.36       25.91      1.17 o
   2   6   3       82.96       92.54      2.67 o
   3   6   3       43.96       42.82      1.30 o
   4   6   3       23.31       22.35      0.97 o
   5   6   3      153.65      147.92      2.94 o
   6   6   3       37.38       36.20      2.08 o
   7   6   3       76.55       76.97      3.22 o
   8   6   3       50.58       47.86      2.72 o
   9   6   3       13.62       15.20      2.14 o
  10   6   3       66.16       70.60      4.46 o
 -10   7   3        3.74        7.19      1.93 o
  -9   7   3       10.37       11.11      2.28 o
  -8   7   3      144.03      150.84      6.27 o
  -7   7   3      167.01      168.43      7.83 o
  -6   7   3       20.47       20.49      2.09 o
  -5   7   3       49.36       47.78      1.83 o
  -4   7   3      300.60      292.22      4.60 o
  -3   7   3       39.08       37.36      1.38 o
  -2   7   3      144.25      134.08      2.60 o
  -1   7   3      144.99      140.12      2.42 o
   0   7   3      139.97      123.00      2.46 o
   1   7   3      144.84      144.24      3.00 o
   2   7   3      144.30      131.67      2.61 o
   3   7   3       39.20       36.07      1.40 o
   4   7   3      300.84      291.09      5.39 o
   5   7   3       49.47       46.99      1.72 o
   6   7   3       20.53       19.57      2.00 o
   7   7   3      166.87      158.82      8.37 o
   8   7   3      143.99      147.94      5.94 o
   9   7   3       10.35        7.77      1.72 o
  10   7   3        3.76        4.91      1.59 o
  -9   8   3       90.37      103.41      5.65 o
  -8   8   3        0.55        1.23      1.66 o
  -7   8   3       22.10       14.99      2.08 o
  -6   8   3       26.40       25.50      3.74 o
  -5   8   3       56.61       51.61      4.94 o
  -4   8   3       58.46       63.82      2.87 o
  -3   8   3       96.52       89.63      2.54 o
  -2   8   3        2.53        2.11      0.62 o
  -1   8   3      217.87      210.75      4.41 o
   0   8   3       46.32       41.17      1.41 o
   1   8   3      217.68      222.29      3.69 o
   2   8   3        2.52        2.99      0.63 o
   3   8   3       96.40       90.92      2.62 o
   4   8   3       58.49       62.71      2.73 o
   5   8   3       56.67       42.74      2.92 o
   6   8   3       26.32       24.03      2.35 o
   7   8   3       22.09       18.64      2.18 o
   8   8   3        0.54       -1.30      1.36 o
   9   8   3       90.45      105.42      7.33 o
  -9   9   3       19.48       22.48      5.90 o
  -8   9   3        3.10        2.14      2.02 o
  -7   9   3       20.56       25.88      3.93 o
  -6   9   3       18.49       11.47      2.91 o
  -5   9   3       72.01       60.55      5.56 o
  -4   9   3       64.42       48.95      5.06 o
  -3   9   3      331.69      309.57      6.57 o
  -2   9   3      129.73      133.17      4.32 o
  -1   9   3      578.86      531.04      7.83 o
   0   9   3      323.33      339.39      5.38 o
   1   9   3      578.77      540.45      6.46 o
   2   9   3      129.83      134.09      5.20 o
   3   9   3      331.92      322.12      8.44 o
   4   9   3       64.52       58.43      3.54 o
   5   9   3       72.08       60.22      5.25 o
   6   9   3       18.47       13.37      1.84 o
   7   9   3       20.56       21.70      2.52 o
   8   9   3        3.09        0.95      1.20 o
   9   9   3       19.49       18.59      3.40 o
  -8  10   3       11.11       25.70      4.33 o
  -7  10   3        9.82       13.52      3.14 o
  -6  10   3        8.09       10.93      3.02 o
  -5  10   3        6.17        2.05      1.94 o
  -4  10   3       10.16       10.81      1.88 o
  -3  10   3       54.97       65.71      3.18 o
  -2  10   3        2.88        2.14      1.13 o
  -1  10   3       11.99       14.35      1.91 o
   0  10   3      573.72      575.32     12.17 o
   1  10   3       12.00       15.47      3.16 o
   2  10   3        2.85       -0.61      1.63 o
   3  10   3       55.00       60.54      5.38 o
   4  10   3       10.13        9.16      2.25 o
   8  10   3       11.13       14.85      2.93 o
  -7  11   3       38.36       35.14      5.06 o
  -6  11   3       24.79       26.94      4.25 o
  -5  11   3       15.71       17.63      3.47 o
  -4  11   3       27.65       26.09      2.74 o
  -3  11   3       67.28       65.88      3.40 o
  -2  11   3       22.86       21.40      2.00 o
  -1  11   3       17.00       11.72      1.92 o
   0  11   3      323.83      327.18      9.27 o
   1  11   3       17.02       17.32      2.27 o
   2  11   3       22.83       19.51      3.47 o
   3  11   3       67.41       74.36      6.03 o
   4  11   3       27.68       31.21      4.23 o
  -6  12   3       55.10       47.39      6.46 o
  -5  12   3       25.36       18.64      3.70 o
  -4  12   3        0.25        0.03      1.56 o
  -3  12   3       33.26       41.02      3.11 o
  -2  12   3       48.01       40.21      2.76 o
  -1  12   3       16.60       16.32      1.82 o
   0  12   3        3.93        5.34      1.21 o
   1  12   3       16.68       18.20      2.44 o
   2  12   3       48.04       46.04      3.72 o
   3  12   3       33.27       38.43      3.49 o
   4  12   3        0.25       -1.86      2.17 o
  -4  13   3        4.94        2.78      1.35 o
  -3  13   3        4.65        6.44      1.35 o
  -2  13   3       10.39       11.77      1.79 o
  -1  13   3       17.74       24.57      2.43 o
   0  13   3        2.61        2.80      1.86 o
   1  13   3       17.71       21.67      2.74 o
   2  13   3       10.35       15.22      2.43 o
   3  13   3        4.67        4.40      2.85 o
   4  13   3        4.97        2.95      2.07 o
   0  14   3        7.43        6.20      1.84 o
   0   0   4     4833.89     4793.27     60.89 o
   1   0   4       62.13       56.77      2.45 o
   2   0   4    10611.75    10760.43     78.95 o
   3   0   4     2278.84     2413.42     24.87 o
   4   0   4        1.58        4.29      0.49 o
   5   0   4       85.85       82.66      1.68 o
   6   0   4        1.61        1.30      0.36 o
   7   0   4       85.82       77.16      2.00 o
   8   0   4      159.45      157.30      3.44 o
   9   0   4        0.19       -1.07      1.25 o
  10   0   4       13.64       10.60      2.07 o
  11   0   4       10.55       16.85      2.28 o
 -11   1   4       20.14       22.75      2.66 o
 -10   1   4      139.18      150.15      6.16 o
  -9   1   4       62.73       63.37      4.59 o
  -8   1   4       47.33       46.33      2.50 o
  -7   1   4      184.12      184.41      3.53 o
  -6   1   4      151.36      153.51      2.93 o
  -5   1   4      198.29      190.57      4.55 o
  -4   1   4     1169.29     1212.82     10.94 o
  -3   1   4      874.53      912.67      8.69 o
  -2   1   4       62.31       66.39      3.01 o
  -1   1   4     1635.52     1642.44     20.91 o
   0   1   4       45.30       41.79      0.68 o
   1   1   4     1634.61     1617.78     13.14 o
   2   1   4       62.13       66.73      3.32 o
   3   1   4      874.51      882.00      8.78 o
   4   1   4     1168.46     1192.08     12.52 o
   5   1   4      198.44      190.43      3.17 o
   6   1   4      151.48      148.52      2.34 o
   7   1   4      184.04      185.51      3.45 o
   8   1   4       47.39       46.71      2.38 o
   9   1   4       62.81       60.42      3.63 o
  10   1   4      139.17      145.58      8.87 o
  11   1   4       20.12       21.05      3.83 o
 -11   2   4       99.83      110.35      5.66 o
 -10   2   4       22.23       23.55      2.60 o
  -9   2   4       76.72       75.98      4.74 o
  -8   2   4      106.53      104.39      3.79 o
  -7   2   4      147.85      147.77      3.98 o
  -6   2   4      570.18      554.60      6.37 o
  -5   2   4       71.86       76.28      2.18 o
  -4   2   4      366.24      385.90      3.94 o
  -3   2   4      775.83      853.91     13.76 o
  -2   2   4      274.25      303.48      2.81 o
  -1   2   4     3036.48     3023.22     23.13 o
   0   2   4      474.82      435.78      5.34 o
   1   2   4     3036.81     2936.41     33.96 o
   2   2   4      274.46      290.02      3.98 o
   3   2   4      776.27      832.33      7.41 o
   4   2   4      366.57      376.45      4.63 o
   5   2   4       71.88       72.71      1.51 o
   6   2   4      569.78      548.28      5.97 o
   7   2   4      147.88      147.96      3.46 o
   8   2   4      106.51      107.89      4.58 o
   9   2   4       76.68       68.09      3.89 o
  10   2   4       22.29       21.07      2.83 o
  11   2   4       99.74      101.31      5.28 o
 -11   3   4       18.65       18.56      2.08 o
 -10   3   4       12.16       14.24      1.73 o
  -9   3   4      101.05      101.38      4.00 o
  -8   3   4        2.60        0.56      0.99 o
  -7   3   4      780.59      777.83     13.14 o
  -6   3   4      177.90      176.64      2.82 o
  -5   3   4       85.47       91.01      1.97 o
  -4   3   4       36.77       40.08      1.20 o
  -3   3   4      150.11      166.40      2.64 o
  -2   3   4       74.78       81.58      1.75 o
  -1   3   4     2252.63     2250.73     18.57 o
   0   3   4      151.40      142.62      1.74 o
   1   3   4     2252.67     2208.95     14.25 o
   2   3   4       74.61       77.71      1.89 o
   3   3   4      149.95      162.29      3.82 o
   4   3   4       36.64       39.64      1.50 o
   5   3   4       85.57       86.33      2.00 o
   6   3   4      177.87      174.26      3.52 o
   7   3   4      780.67      760.80      8.79 o
   8   3   4        2.59        1.42      1.04 o
   9   3   4      100.99       95.22      7.82 o
  10   3   4       12.18       12.79      2.11 o
  11   3   4       18.69       18.26      2.47 o
 -11   4   4       28.25       31.26      2.65 o
 -10   4   4       23.02       21.28      2.44 o
  -9   4   4       18.66       19.19      1.86 o
  -8   4   4       17.34       17.70      1.70 o
  -7   4   4      376.55      380.79      7.32 o
  -6   4   4      107.66      115.53      2.94 o
  -5   4   4      105.31       96.27      2.13 o
  -4   4   4       85.04       87.62      2.98 o
  -3   4   4      208.67      211.84      3.46 o
  -2   4   4       27.02       33.14      1.21 o
  -1   4   4      480.88      482.20      6.72 o
   0   4   4       32.35       28.25      0.88 o
   1   4   4      480.96      474.01      6.31 o
   2   4   4       27.03       32.94      1.30 o
   3   4   4      208.35      200.03      4.13 o
   4   4   4       84.99       86.92      2.18 o
   5   4   4      105.46       95.65      2.07 o
   6   4   4      107.70      105.84      2.51 o
   7   4   4      376.19      360.95      6.65 o
   8   4   4       17.34       14.09      2.54 o
   9   4   4       18.61       18.45      3.17 o
  10   4   4       22.98       16.67      2.29 o
  11   4   4       28.29       29.65      3.36 o
 -10   5   4        8.17        6.36      1.51 o
  -9   5   4        5.42        8.10      1.73 o
  -8   5   4       14.25       15.30      2.37 o
  -7   5   4       11.40       13.22      2.37 o
  -6   5   4      459.55      477.70      6.16 o
  -5   5   4       77.97       86.18      2.25 o
  -4   5   4        0.16        0.75      0.39 o
  -3   5   4       73.47       61.10      1.34 o
  -2   5   4      636.26      627.73      5.62 o
  -1   5   4       61.22       65.20      1.77 o
   0   5   4     1683.63     1673.45     10.26 o
   1   5   4       61.10       62.00      1.89 o
   2   5   4      636.09      600.55      6.99 o
   3   5   4       73.28       60.06      1.75 o
   4   5   4        0.16        0.86      0.35 o
   5   5   4       78.14       75.56      1.96 o
   6   5   4      459.80      454.35      5.69 o
   7   5   4       11.41       14.82      2.23 o
   8   5   4       14.29       13.40      1.83 o
   9   5   4        5.44        7.81      1.63 o
  10   5   4        8.18        5.43      2.37 o
 -10   6   4       17.10       20.36      3.63 o
  -9   6   4       29.39       27.14      2.77 o
  -8   6   4       11.97       12.13      1.84 o
  -7   6   4       25.46       21.35      2.34 o
  -6   6   4      273.63      277.52     13.80 o
  -5   6   4      538.83      548.12      6.57 o
  -4   6   4       17.76       18.12      0.96 o
  -3   6   4       52.05       58.40      1.62 o
  -2   6   4      239.78      272.42      3.29 o
  -1   6   4       85.16       80.19      2.00 o
   0   6   4      703.81      742.98      7.34 o
   1   6   4       85.28       78.31      1.87 o
   2   6   4      239.63      269.97      3.98 o
   3   6   4       52.03       54.90      1.60 o
   4   6   4       17.68       19.65      0.95 o
   5   6   4      538.73      527.73      5.92 o
   6   6   4      273.41      262.67      5.86 o
   7   6   4       25.44       22.27      1.83 o
   8   6   4       11.91       12.41      1.59 o
   9   6   4       29.34       28.21      2.84 o
  10   6   4       17.13       18.92      1.99 o
 -10   7   4        3.55        4.85      2.04 o
  -9   7   4       20.33       29.16      7.71 o
  -8   7   4       21.36       18.87      3.17 o
  -7   7   4       14.88       15.39      2.01 o
  -6   7   4      359.64      347.10     12.82 o
  -5   7   4      296.77      303.65      5.38 o
  -4   7   4       45.84       43.05      1.72 o
  -3   7   4       43.97       44.79      1.86 o
  -2   7   4       54.09       56.34      1.68 o
  -1   7   4      180.87      180.19      3.43 o
   0   7   4        8.13       11.96      0.74 o
   1   7   4      181.09      178.63      3.53 o
   2   7   4       54.03       56.27      1.87 o
   3   7   4       43.83       43.13      1.69 o
   4   7   4       45.88       44.33      1.76 o
   5   7   4      296.96      292.08      6.26 o
   6   7   4      359.66      328.73      8.42 o
   7   7   4       14.90       14.71      1.58 o
   8   7   4       21.39       20.56      1.90 o
   9   7   4       20.31       19.65      3.58 o
  10   7   4        3.57        6.89      2.29 o
  -9   8   4        4.36        1.71      1.28 o
  -8   8   4       28.12       34.63      3.22 o
  -7   8   4        5.27        6.26      1.98 o
  -6   8   4        1.77        1.37      1.23 o
  -5   8   4       82.05       83.02      6.23 o
  -4   8   4       94.72       85.96      3.35 o
  -3   8   4       22.90       18.51      1.35 o
  -2   8   4        0.03       -0.14      0.54 o
  -1   8   4      238.99      245.11      4.30 o
   0   8   4       45.13       44.39      1.61 o
   1   8   4      238.87      242.89      4.33 o
   2   8   4        0.03        0.14      0.60 o
   3   8   4       22.87       20.33      1.53 o
   4   8   4       94.61       82.31      3.87 o
   5   8   4       82.10       80.61      5.64 o
   6   8   4        1.77        1.77      1.66 o
   7   8   4        5.24        4.30      1.82 o
   8   8   4       28.11       32.33      4.19 o
   9   8   4        4.33        2.52      2.15 o
  -8   9   4       47.71       50.24      5.75 o
  -7   9   4        8.79        7.82      2.27 o
  -6   9   4       40.19       42.72      4.96 o
  -5   9   4       27.79       25.43      3.68 o
  -4   9   4       15.59        9.37      2.77 o
  -3   9   4      289.32      287.68      9.58 o
  -2   9   4       11.44        9.67      2.14 o
  -1   9   4       47.03       41.95      2.39 o
   0   9   4      352.60      363.83      6.28 o
   1   9   4       47.17       41.20      2.35 o
   2   9   4       11.49        7.43      1.89 o
   3   9   4      289.20      283.39     11.23 o
   4   9   4       15.59       15.06      2.73 o
   6   9   4       40.17       52.02      4.85 o
   7   9   4        8.80        9.17      2.36 o
   8   9   4       47.73       52.99      5.38 o
  -8  10   4       28.51       36.85      5.28 o
  -7  10   4        1.92        3.46      2.15 o
  -6  10   4       51.71       51.91      5.68 o
  -5  10   4       44.90       36.42      4.77 o
  -4  10   4       95.91       86.06      6.94 o
  -3  10   4       78.77       71.60      4.18 o
  -2  10   4       66.37       66.56      3.96 o
  -1  10   4       40.48       45.84      3.34 o
   0  10   4        8.77       11.97      2.65 o
   1  10   4       40.57       46.93      3.36 o
   2  10   4       66.35       67.68      5.64 o
   3  10   4       78.83       77.55      6.09 o
   4  10   4       96.00       97.08      6.95 o
   8  10   4       28.43       33.40      4.37 o
  -7  11   4        7.17        6.48      2.50 o
  -6  11   4        5.57        5.89      2.80 o
  -5  11   4       22.02       16.60      3.60 o
  -4  11   4       30.04       34.07      4.74 o
  -3  11   4       88.67       85.05      4.80 o
  -2  11   4      115.14      105.90      5.28 o
  -1  11   4       35.43       38.10      3.85 o
   0  11   4        7.39        6.32      1.63 o
   1  11   4       35.54       40.13      3.23 o
   2  11   4      115.07      103.73      7.27 o
   3  11   4       88.54       89.71      6.89 o
   4  11   4       30.08       30.06      4.19 o
  -5  12   4       14.07       13.94      3.43 o
  -4  12   4       22.37       26.76      4.38 o
  -3  12   4        3.34        3.79      1.20 o
  -2  12   4       43.97       39.58      2.83 o
  -1  12   4       13.21       13.13      4.07 o
   0  12   4        0.10        0.40      1.38 o
   1  12   4       13.22       16.92      3.23 o
   2  12   4       43.97       37.81      4.64 o
   3  12   4        3.33       -2.19      2.19 o
   4  12   4       22.37       20.89      3.81 o
  -4  13   4       22.60       24.82      4.51 o
  -3  13   4        1.41        0.47      1.09 o
  -2  13   4       18.35       24.95      2.43 o
  -1  13   4       21.31       20.37      2.09 o
   0  13   4       14.02       20.23      2.11 o
   1  13   4       21.36       25.17      2.99 o
   2  13   4       18.35       27.72      3.17 o
   3  13   4        1.39       -1.96      1.96 o
   4  13   4       22.60       34.77      4.80 o
   1   0   5       13.35       13.96      0.75 o
   2   0   5      275.31      270.52      3.56 o
   3   0   5     3251.28     3367.78     36.12 o
   4   0   5     1191.35     1284.11     11.19 o
   5   0   5      212.22      198.38      3.17 o
   6   0   5        1.60        4.89      0.58 o
   7   0   5       47.20       45.79      1.57 o
   8   0   5       75.26       77.04      3.17 o
   9   0   5      148.01      152.59      5.86 o
  10   0   5       25.99       26.82      2.67 o
  11   0   5       21.13       21.84      2.59 o
 -11   1   5        3.93        3.31      1.74 o
 -10   1   5        9.58        8.22      1.74 o
  -9   1   5      353.92      351.08      7.65 o
  -8   1   5      347.92      339.24      7.09 o
  -7   1   5       39.97       39.75      1.66 o
  -6   1   5       42.26       43.53      1.61 o
  -5   1   5      502.02      494.93      5.95 o
  -4   1   5      350.55      352.35      6.44 o
  -3   1   5     1254.15     1361.68     15.68 o
  -2   1   5      802.40      819.52     11.39 o
  -1   1   5      579.43      598.74      8.46 o
   0   1   5        0.46        0.10      0.36 o
   1   1   5      580.29      589.95      5.22 o
   2   1   5      801.67      797.74     11.11 o
   3   1   5     1253.74     1348.52     12.52 o
   4   1   5      350.03      347.40      4.50 o
   5   1   5      502.29      489.16      4.95 o
   6   1   5       42.23       43.34      1.41 o
   7   1   5       39.97       42.43      1.80 o
   8   1   5      347.84      332.23      6.70 o
   9   1   5      354.11      341.66      7.17 o
  10   1   5        9.55       11.01      2.71 o
  11   1   5        3.94        3.12      2.09 o
 -11   2   5        1.78        2.46      1.49 o
 -10   2   5        4.19        4.71      2.85 o
  -9   2   5      109.06      101.56      4.09 o
  -8   2   5       55.92       57.15      2.92 o
  -7   2   5       90.04       88.23      2.53 o
  -6   2   5      534.57      545.34      7.07 o
  -5   2   5      240.16      245.35      5.88 o
  -4   2   5      794.96      835.30      8.73 o
  -3   2   5     1626.73     1749.33     14.58 o
  -2   2   5      564.95      611.82      8.35 o
  -1   2   5      945.78      966.49      9.64 o
   0   2   5     1070.94     1046.35     10.67 o
   1   2   5      945.93      970.40     10.44 o
   2   2   5      565.32      610.38     13.13 o
   3   2   5     1627.00     1726.63     11.11 o
   4   2   5      794.95      817.06      6.98 o
   5   2   5      239.74      239.85      2.96 o
   6   2   5      534.66      508.98      5.97 o
   7   2   5       90.17       76.69      3.71 o
   8   2   5       55.92       57.09      2.70 o
   9   2   5      109.23       99.46      4.78 o
  10   2   5        4.18        5.98      1.53 o
  11   2   5        1.78       -0.77      1.32 o
 -11   3   5       35.24       40.78      2.94 o
 -10   3   5       36.48       40.12      2.74 o
  -9   3   5       17.09       18.09      1.81 o
  -8   3   5        9.34        9.40      1.18 o
  -7   3   5       34.93       36.67      1.65 o
  -6   3   5      586.87      604.67      5.78 o
  -5   3   5      150.99      152.56      2.63 o
  -4   3   5       81.04       85.28      1.81 o
  -3   3   5      170.19      179.18      2.71 o
  -2   3   5       58.20       61.46      2.31 o
  -1   3   5      415.13      427.62      5.17 o
   0   3   5      323.38      341.77      4.03 o
   1   3   5      415.68      418.38      4.76 o
   2   3   5       58.27       57.39      1.55 o
   3   3   5      170.46      167.05      3.54 o
   4   3   5       80.90       81.54      1.50 o
   5   3   5      150.87      149.23      2.52 o
   6   3   5      586.66      588.64      5.87 o
   7   3   5       34.96       37.21      2.08 o
   8   3   5        9.33        7.88      1.53 o
   9   3   5       17.05       18.50      2.24 o
  10   3   5       36.43       41.10      3.29 o
  11   3   5       35.28       35.59      3.29 o
 -11   4   5        9.71        9.90      1.70 o
 -10   4   5        0.94        0.00      1.22 o
  -9   4   5        8.04        9.94      1.47 o
  -8   4   5       37.75       40.16      2.51 o
  -7   4   5      534.81      555.42     13.12 o
  -6   4   5      218.37      229.49      3.65 o
  -5   4   5      113.01      129.21      2.51 o
  -4   4   5      136.60      131.19      2.37 o
  -3   4   5      208.75      228.92      2.94 o
  -2   4   5       11.98       16.88      0.90 o
  -1   4   5       16.68       17.09      0.92 o
   0   4   5      461.54      463.92      4.06 o
   1   4   5       16.71       15.60      0.97 o
   2   4   5       11.94       14.88      0.92 o
   3   4   5      208.65      218.40      3.71 o
   4   4   5      136.80      126.68      2.12 o
   5   4   5      113.07      121.19      2.38 o
   6   4   5      218.80      222.21      3.50 o
   7   4   5      534.82      535.50     14.10 o
   8   4   5       37.85       39.95      2.96 o
   9   4   5        8.02        8.86      1.81 o
  10   4   5        0.94        1.54      1.31 o
  11   4   5        9.71       12.74      1.81 o
 -10   5   5        7.21        6.68      2.68 o
  -9   5   5        2.46        2.22      1.97 o
  -8   5   5        8.59        7.46      1.66 o
  -7   5   5      130.28      124.65      6.30 o
  -6   5   5      568.88      590.02      7.06 o
  -5   5   5     1684.67     1724.03     14.37 o
  -4   5   5       83.81       79.17      2.33 o
  -3   5   5       21.47       17.84      0.84 o
  -2   5   5      348.16      393.51      4.19 o
  -1   5   5      107.80      119.96      2.22 o
   0   5   5       96.23       95.04      1.84 o
   1   5   5      107.53      116.55      2.43 o
   2   5   5      348.61      383.87      5.51 o
   3   5   5       21.44       17.50      0.91 o
   4   5   5       83.92       74.34      2.73 o
   5   5   5     1684.47     1631.03     13.71 o
   6   5   5      568.97      564.72      7.71 o
   7   5   5      130.16      118.51      5.02 o
   8   5   5        8.57        9.14      1.64 o
   9   5   5        2.47        4.41      1.51 o
  10   5   5        7.22        8.13      1.87 o
 -10   6   5       43.07       46.52      6.98 o
  -9   6   5       38.54       37.73      4.54 o
  -8   6   5       77.70       83.78      4.56 o
  -7   6   5       65.31       66.76      3.84 o
  -6   6   5       26.95       29.05      4.40 o
  -5   6   5      151.79      163.62      3.09 o
  -4   6   5       43.73       35.50      1.35 o
  -3   6   5       28.94       29.35      1.17 o
  -2   6   5       56.74       51.46      1.45 o
  -1   6   5       22.58       21.72      1.12 o
   0   6   5      229.73      229.33      3.16 o
   1   6   5       22.56       23.55      1.06 o
   2   6   5       56.66       51.53      1.90 o
   3   6   5       28.83       26.62      1.29 o
   4   6   5       43.77       33.52      1.41 o
   5   6   5      151.83      149.89      3.67 o
   6   6   5       26.93       28.06      5.15 o
   7   6   5       65.51       64.52      3.88 o
   8   6   5       77.65       80.90      4.45 o
   9   6   5       38.56       37.20      3.21 o
  10   6   5       43.03       43.28      3.68 o
  -9   7   5        8.99        9.50      2.28 o
  -8   7   5        4.68        4.61      1.36 o
  -7   7   5       45.10       55.90      5.77 o
  -6   7   5       52.78       56.94      3.89 o
  -5   7   5       42.65       41.13      2.29 o
  -4   7   5       12.39       16.16      1.60 o
  -3   7   5       24.71       23.74      1.66 o
  -2   7   5      106.21      105.92      2.67 o
  -1   7   5       46.27       39.90      1.61 o
   0   7   5       26.73       20.07      0.96 o
   1   7   5       46.21       41.09      1.49 o
   2   7   5      106.45      103.53      2.60 o
   3   7   5       24.77       19.50      1.34 o
   4   7   5       12.34       15.32      1.08 o
   5   7   5       42.63       43.92      2.45 o
   6   7   5       52.74       51.94      3.45 o
   7   7   5       45.14       44.29      3.26 o
   8   7   5        4.68        2.01      1.23 o
   9   7   5        8.99       10.37      1.99 o
  -9   8   5        0.03        0.39      1.26 o
  -8   8   5       10.38       11.05      2.02 o
  -7   8   5        1.90        1.25      1.61 o
  -6   8   5      158.76      148.58      8.88 o
  -5   8   5      345.82      303.67     12.46 o
  -4   8   5      151.81      130.53      8.03 o
  -3   8   5       29.82       30.58      1.76 o
  -2   8   5      148.62      153.57      3.44 o
  -1   8   5       35.10       38.77      1.70 o
   0   8   5        0.48        0.46      0.44 o
   1   8   5       35.14       37.13      1.66 o
   2   8   5      148.52      149.96      3.81 o
   3   8   5       29.79       32.06      1.76 o
   4   8   5      151.53      153.39      7.47 o
   5   8   5      345.85      328.06     11.92 o
   6   8   5      158.77      157.86      6.09 o
   7   8   5        1.90        1.15      1.49 o
   8   8   5       10.41       11.35      2.63 o
   9   8   5        0.03        2.44      1.92 o
  -8   9   5      106.36      113.28      8.81 o
  -7   9   5       55.96       51.51      5.54 o
  -6   9   5       23.30       15.61      3.36 o
  -5   9   5       23.65       19.06      3.37 o
  -4   9   5      255.66      207.88     10.96 o
  -3   9   5       54.01       45.76      3.20 o
  -2   9   5       68.75       60.74      5.25 o
  -1   9   5       34.76       36.47      2.41 o
   0   9   5      175.38      170.33      4.17 o
   1   9   5       34.81       30.15      2.77 o
   2   9   5       68.81       63.46      5.16 o
   3   9   5       54.07       57.16      5.01 o
   4   9   5      255.55      274.94     11.40 o
   5   9   5       23.64       18.38      2.91 o
   6   9   5       23.26       21.72      3.37 o
   7   9   5       55.99       49.12      5.16 o
   8   9   5      106.37      114.70      8.12 o
  -7  10   5       17.48       11.56      3.10 o
  -6  10   5       25.37       23.65      4.08 o
  -5  10   5       29.86       37.45      4.76 o
  -4  10   5       80.41       74.97      6.57 o
  -3  10   5       59.98       66.73      4.03 o
  -2  10   5      154.74      147.79      5.98 o
  -1  10   5       35.42       34.05      2.95 o
   0  10   5       35.59       37.62      3.03 o
   1  10   5       35.43       33.77      2.81 o
   2  10   5      154.84      173.72      9.15 o
   3  10   5       59.88       71.56      5.97 o
   4  10   5       80.44       97.17      6.94 o
   7  10   5       17.41       19.22      3.51 o
  -6  11   5        4.97        2.47      2.16 o
  -5  11   5       51.86       58.33      6.20 o
  -4  11   5       62.48       56.55      6.08 o
  -3  11   5        4.49        1.63      1.44 o
  -2  11   5        4.60        5.95      1.55 o
  -1  11   5       89.16       80.35      4.58 o
   0  11   5       88.63      102.09      5.19 o
   1  11   5       89.04       95.45      6.97 o
   2  11   5        4.63        4.38      2.17 o
   3  11   5        4.49        2.24      1.86 o
   4  11   5       62.41       70.06      6.32 o
  -5  12   5       10.15        3.89      1.89 o
  -4  12   5        8.55       10.48      2.96 o
  -3  12   5       79.72       71.11      4.65 o
  -2  12   5       17.77       16.28      2.31 o
  -1  12   5        8.77        8.03      1.83 o
   0  12   5        3.29        4.75      2.35 o
   1  12   5        8.78        5.33      2.11 o
   2  12   5       17.80       21.32      3.81 o
   3  12   5       79.77       92.92      7.43 o
   4  12   5        8.54        8.85      2.70 o
  -3  13   5        6.01        7.05      1.57 o
  -2  13   5       21.50       24.85      2.40 o
  -1  13   5        7.20        6.40      3.37 o
   0  13   5       49.35       47.24      6.72 o
   1  13   5        7.22       11.99      3.18 o
   2  13   5       21.55       30.71      4.60 o
   3  13   5        6.04        5.01      2.48 o
   0   0   6      372.76      341.83      5.38 o
   1   0   6      874.14      885.43     10.05 o
   2   0   6     2324.92     2333.14     19.36 o
   3   0   6    11029.59    11530.89     75.19 o
   4   0   6      141.84      121.89      2.19 o
   5   0   6       43.70       39.58      1.31 o
   6   0   6       27.10       20.57      1.02 o
   7   0   6       65.95       61.19      2.07 o
   8   0   6       50.79       50.38      2.68 o
   9   0   6       10.73       11.13      1.73 o
  10   0   6        0.63       -0.84      1.21 o
  11   0   6        9.70        7.32      2.40 o
 -11   1   6       12.34       13.77      2.17 o
 -10   1   6       25.64       23.91      2.19 o
  -9   1   6      186.32      180.51      5.47 o
  -8   1   6      174.51      167.12      8.12 o
  -7   1   6       42.21       42.43      2.07 o
  -6   1   6       66.94       60.53      2.00 o
  -5   1   6       54.05       59.70      1.62 o
  -4   1   6       38.55       31.97      1.34 o
  -3   1   6       36.95       30.22      1.22 o
  -2   1   6      959.94     1087.79     21.70 o
  -1   1   6      253.36      256.25      4.45 o
   0   1   6      398.26      362.57      4.77 o
   1   1   6      253.90      265.99      3.09 o
   2   1   6      959.26      949.39      9.69 o
   3   1   6       36.82       31.30      0.92 o
   4   1   6       38.63       32.90      1.13 o
   5   1   6       54.05       56.88      1.91 o
   6   1   6       66.95       66.00      1.81 o
   7   1   6       42.23       42.86      1.92 o
   8   1   6      174.47      165.56      4.66 o
   9   1   6      186.41      181.19      5.19 o
  10   1   6       25.69       23.50      2.44 o
  11   1   6       12.34       11.58      2.92 o
 -11   2   6       16.04       19.85      2.56 o
 -10   2   6        6.48        4.29      1.82 o
  -9   2   6       17.46       20.55      1.70 o
  -8   2   6      149.28      151.86      4.07 o
  -7   2   6       54.05       59.61      2.40 o
  -6   2   6      183.49      185.00      3.18 o
  -5   2   6      128.46      141.46      2.68 o
  -4   2   6      685.83      703.18      6.05 o
  -3   2   6      671.92      718.40      6.37 o
  -2   2   6      661.06      732.70      7.67 o
  -1   2   6      161.99      157.96      2.10 o
   0   2   6        3.32        2.95      0.33 o
   1   2   6      161.97      159.91      2.52 o
   2   2   6      661.63      735.00      6.26 o
   3   2   6      671.95      680.76      7.20 o
   4   2   6      686.39      682.94      4.87 o
   5   2   6      128.48      139.46      2.27 o
   6   2   6      183.92      179.53      3.38 o
   7   2   6       54.01       54.13      2.51 o
   8   2   6      149.50      138.14      4.26 o
   9   2   6       17.45       16.76      2.05 o
  10   2   6        6.47        6.13      1.60 o
  11   2   6       16.02       26.14      4.40 o
 -11   3   6        1.91       -0.89      1.04 o
 -10   3   6       16.33       15.04      1.90 o
  -9   3   6       15.37       13.77      1.40 o
  -8   3   6      268.77      273.19      5.68 o
  -7   3   6       47.10       43.76      1.84 o
  -6   3   6      202.50      202.78      3.88 o
  -5   3   6      205.00      214.87      3.23 o
  -4   3   6      793.50      812.39      7.00 o
  -3   3   6      300.87      331.13      4.71 o
  -2   3   6      118.75      118.12      2.81 o
  -1   3   6      176.40      173.70      2.49 o
   0   3   6      338.08      319.03      3.88 o
   1   3   6      176.75      171.73      2.61 o
   2   3   6      118.82      116.83      2.00 o
   3   3   6      301.16      319.07      3.14 o
   4   3   6      793.57      779.64      5.76 o
   5   3   6      204.95      200.50      2.66 o
   6   3   6      202.42      204.31      3.60 o
   7   3   6       47.12       45.46      2.32 o
   8   3   6      268.87      281.71      8.12 o
   9   3   6       15.40       15.61      2.55 o
  10   3   6       16.37       16.73      2.37 o
  11   3   6        1.91        2.68      1.51 o
 -10   4   6       24.09       20.77      2.42 o
  -9   4   6       19.85       21.41      2.39 o
  -8   4   6       41.25       44.16      2.65 o
  -7   4   6      127.28      126.32      4.20 o
  -6   4   6      322.75      334.51      4.57 o
  -5   4   6       71.21       82.22      2.03 o
  -4   4   6      430.74      446.01      4.90 o
  -3   4   6      215.44      228.88      4.56 o
  -2   4   6       60.38       47.56      1.15 o
  -1   4   6      499.23      547.65      6.80 o
   0   4   6      268.06      283.60      3.20 o
   1   4   6      499.21      513.00      6.62 o
   2   4   6       60.41       47.54      1.53 o
   3   4   6      215.72      214.59      3.22 o
   4   4   6      430.86      423.07      4.72 o
   5   4   6       71.41       80.85      2.20 o
   6   4   6      322.67      319.96      4.80 o
   7   4   6      127.51      125.94      4.13 o
   8   4   6       41.24       38.04      2.98 o
   9   4   6       19.84       21.46      2.48 o
  10   4   6       24.11       20.61      2.64 o
 -10   5   6        6.77        5.24      1.65 o
  -9   5   6       58.85       61.25      4.08 o
  -8   5   6        5.94        4.30      1.33 o
  -7   5   6      118.72      114.69      5.51 o
  -6   5   6      195.93      196.26      3.84 o
  -5   5   6       22.66       20.74      1.12 o
  -4   5   6      105.40      119.57      2.42 o
  -3   5   6      251.64      264.58      3.21 o
  -2   5   6       33.11       28.95      1.09 o
  -1   5   6      404.74      414.22      7.03 o
   0   5   6       21.15       28.36      0.95 o
   1   5   6      404.58      394.65      6.75 o
   2   5   6       33.07       29.30      1.23 o
   3   5   6      251.71      245.96      3.64 o
   4   5   6      105.35      112.88      2.98 o
   5   5   6       22.70       20.86      1.44 o
   6   5   6      195.98      190.83      4.20 o
   7   5   6      118.71      121.30      6.62 o
   8   5   6        5.96        5.05      1.36 o
   9   5   6       58.84       63.66      4.42 o
  10   5   6        6.78        4.50      1.26 o
 -10   6   6       21.03       18.90      4.72 o
  -9   6   6        2.54        4.58      1.55 o
  -8   6   6       17.13       19.25      2.28 o
  -7   6   6        6.49        4.32      1.13 o
  -6   6   6      245.64      235.61      6.70 o
  -5   6   6      103.91      111.40      3.01 o
  -4   6   6      175.46      170.52      3.05 o
  -3   6   6       64.79       69.61      2.75 o
  -2   6   6       36.09       31.71      1.35 o
  -1   6   6      113.43      120.11      2.21 o
   0   6   6        7.74        5.22      0.49 o
   1   6   6      113.39      122.18      2.45 o
   2   6   6       36.18       30.38      1.51 o
   3   6   6       64.77       65.02      2.03 o
   4   6   6      175.50      163.72      3.09 o
   5   6   6      103.94       99.87      3.04 o
   6   6   6      245.28      227.30      7.03 o
   7   6   6        6.48        5.00      2.15 o
   8   6   6       17.12       19.46      3.48 o
   9   6   6        2.54        6.25      1.98 o
  10   6   6       21.08       20.78      2.70 o
  -9   7   6       46.93       55.00      4.09 o
  -8   7   6       33.61       36.77      3.16 o
  -7   7   6       51.70       56.64      3.73 o
  -6   7   6       38.47       36.22      2.84 o
  -5   7   6      756.92      739.25     35.99 o
  -4   7   6       29.55       25.10      1.58 o
  -3   7   6        2.36        0.51      0.80 o
  -2   7   6      266.45      259.19      7.09 o
  -1   7   6        2.31        1.95      0.47 o
   0   7   6       51.74       59.24      1.77 o
   1   7   6        2.27        2.53      0.43 o
   2   7   6      266.34      262.50      4.40 o
   3   7   6        2.39        1.48      0.64 o
   4   7   6       29.61       26.02      2.23 o
   5   7   6      756.90      742.85     13.61 o
   6   7   6       38.50       29.27      3.91 o
   7   7   6       51.67       52.88      3.62 o
   8   7   6       33.60       35.70      3.19 o
   9   7   6       46.89       53.58      3.99 o
  -9   8   6       27.45       31.77      5.44 o
  -8   8   6       30.99       25.56      2.81 o
  -7   8   6       24.17       24.35      3.74 o
  -6   8   6       25.56       25.62      3.73 o
  -5   8   6       15.07       11.93      2.65 o
  -4   8   6       39.92       43.77      4.58 o
  -3   8   6      150.40      156.52      4.72 o
  -2   8   6      124.90      116.22      3.40 o
  -1   8   6       83.69       74.30      3.01 o
   0   8   6       59.19       66.73      2.07 o
   1   8   6       83.79       72.16      2.44 o
   2   8   6      124.87      117.83      3.90 o
   3   8   6      150.33      157.63      5.54 o
   4   8   6       39.94       46.97      3.08 o
   5   8   6       14.97       14.07      2.50 o
   6   8   6       25.54       26.08      3.97 o
   7   8   6       24.10       20.30      2.71 o
   8   8   6       30.98       23.66      2.66 o
   9   8   6       27.49       34.70      3.34 o
  -8   9   6        6.43        5.71      2.34 o
  -7   9   6        0.11       -1.23      1.69 o
  -6   9   6       47.29       46.38      5.30 o
  -5   9   6       33.47       38.95      4.81 o
  -4   9   6       18.16       15.93      3.06 o
  -3   9   6       54.45       45.04      3.32 o
  -2   9   6       84.16       89.89      4.51 o
  -1   9   6       82.17       78.33      4.92 o
   0   9   6       38.44       35.56      1.75 o
   1   9   6       82.30       85.29      3.03 o
   2   9   6       83.99       87.11      6.64 o
   3   9   6       54.53       56.56      5.23 o
   4   9   6       18.21       22.78      3.45 o
   5   9   6       33.43       35.75      4.06 o
   6   9   6       47.28       48.26      4.98 o
   7   9   6        0.11        0.47      1.42 o
   8   9   6        6.44        3.47      1.78 o
  -7  10   6       62.42       59.24      6.42 o
  -6  10   6        6.71        6.85      2.53 o
  -5  10   6       35.18       36.00      4.60 o
  -4  10   6       90.16       83.13      6.96 o
  -3  10   6       29.81       27.68      3.08 o
  -2  10   6       64.96       66.80      4.10 o
  -1  10   6       36.14       35.20      2.99 o
   0  10   6       16.19       14.13      1.61 o
   1  10   6       36.15       43.11      5.74 o
   2  10   6       65.01       77.07      6.16 o
   3  10   6       29.79       23.12      4.05 o
   4  10   6       90.26      102.10      7.26 o
   7  10   6       62.39       70.46      6.38 o
  -6  11   6        9.92        5.47      2.52 o
  -5  11   6        7.06        6.69      2.58 o
  -4  11   6       21.52       20.23      3.83 o
  -3  11   6       12.79        9.98      6.17 o
  -2  11   6       55.14       47.17      3.61 o
  -1  11   6       21.40       15.67      3.30 o
   0  11   6        7.75        9.36      1.76 o
   1  11   6       21.32       14.47      3.52 o
   2  11   6       55.11       54.23      5.62 o
   3  11   6       12.79       15.72      3.23 o
   4  11   6       21.54       31.31      4.31 o
  -5  12   6       20.91       16.66      3.60 o
  -4  12   6        4.07        4.34      2.48 o
  -3  12   6        8.87        9.53      2.85 o
  -2  12   6        1.29        4.18      1.62 o
  -1  12   6       19.89       17.28      2.38 o
   0  12   6       13.46        9.88      1.96 o
   1  12   6       19.90       14.64      3.55 o
   2  12   6        1.30        0.36      1.76 o
   3  12   6        8.84        5.81      2.42 o
   4  12   6        4.07        8.39      3.06 o
  -3  13   6        0.66       -0.77      2.18 o
  -2  13   6       25.22       26.28      3.94 o
  -1  13   6        9.81       14.83      2.57 o
   0  13   6        0.90        0.93      2.23 o
   1  13   6        9.82        7.33      2.76 o
   2  13   6       25.30       26.57      4.39 o
   3  13   6        0.66        0.66      2.20 o
   1   0   7     1441.48     1563.42     17.49 o
   2   0   7     1006.89     1048.21      9.91 o
   3   0   7     2033.20     2078.83     14.93 o
   4   0   7     1712.14     1718.35     16.68 o
   5   0   7       70.71       65.43      1.79 o
   6   0   7        7.81        8.06      0.71 o
   7   0   7      388.06      403.68      6.50 o
   8   0   7       50.22       50.96      2.74 o
   9   0   7        6.68        6.35      1.20 o
  10   0   7       38.23       44.85      3.49 o
  11   0   7       99.50      103.91      5.58 o
 -11   1   7       16.16       17.67      2.48 o
 -10   1   7       18.22       15.17      1.87 o
  -9   1   7        3.87        5.24      1.45 o
  -8   1   7       54.85       50.50      2.85 o
  -7   1   7      138.00      121.54      4.09 o
  -6   1   7      113.92      104.18      2.64 o
  -5   1   7      109.13      121.75      2.66 o
  -4   1   7       23.26       22.29      1.04 o
  -3   1   7      589.13      587.58      6.63 o
  -2   1   7     3178.10     3320.89     30.13 o
  -1   1   7      426.09      420.64     10.65 o
   0   1   7        9.34       10.06      0.66 o
   1   1   7      425.64      410.28      5.43 o
   2   1   7     3177.33     3303.62     23.77 o
   3   1   7      589.07      579.00      4.96 o
   4   1   7       23.22       23.36      1.07 o
   5   1   7      109.22      120.52      2.62 o
   6   1   7      113.91       96.84      2.28 o
   7   1   7      138.03      127.46      3.44 o
   8   1   7       54.88       44.95      2.89 o
   9   1   7        3.86        2.66      1.11 o
  10   1   7       18.21       16.30      2.19 o
  11   1   7       16.20       17.38      3.87 o
 -11   2   7        2.28        3.41      1.17 o
 -10   2   7       11.34       11.45      1.40 o
  -9   2   7       42.79       45.00      3.96 o
  -8   2   7       83.38       82.54      3.06 o
  -7   2   7      308.35      316.98      6.35 o
  -6   2   7      169.55      182.92      4.49 o
  -5   2   7      330.00      336.33      4.62 o
  -4   2   7      743.73      759.60      7.25 o
  -3   2   7       12.79       15.27      0.94 o
  -2   2   7     1053.35     1142.38     10.84 o
  -1   2   7      594.50      581.88      8.00 o
   0   2   7       15.71       13.90      1.98 o
   1   2   7      594.45      592.02      6.56 o
   2   2   7     1053.11     1130.36      7.75 o
   3   2   7       12.69       14.68      0.78 o
   4   2   7      743.68      731.70      7.57 o
   5   2   7      330.42      327.07      3.87 o
   6   2   7      169.57      178.62      4.11 o
   7   2   7      308.22      314.03      6.47 o
   8   2   7       83.43       78.90      5.00 o
   9   2   7       42.72       39.34      2.48 o
  10   2   7       11.33       12.44      1.99 o
  11   2   7        2.29       -0.12      1.90 o
 -10   3   7        3.98        2.62      0.93 o
  -9   3   7        8.90        9.69      1.95 o
  -8   3   7       46.76       49.79      2.83 o
  -7   3   7      100.69       96.82      3.65 o
  -6   3   7      271.64      265.41      4.40 o
  -5   3   7      591.96      589.37      6.65 o
  -4   3   7       56.49       54.22      1.69 o
  -3   3   7      576.05      613.97      6.15 o
  -2   3   7      100.43      104.74      2.04 o
  -1   3   7      290.79      318.42      6.31 o
   0   3   7      214.53      227.47      7.00 o
   1   3   7      290.42      311.08      5.10 o
   2   3   7      100.73       91.51      2.07 o
   3   3   7      575.67      589.58      5.19 o
   4   3   7       56.56       52.10      1.85 o
   5   3   7      592.08      556.47      5.85 o
   6   3   7      271.67      260.25      4.34 o
   7   3   7      100.66       97.20      4.94 o
   8   3   7       46.73       49.23      4.10 o
   9   3   7        8.92        8.18      1.71 o
  10   3   7        3.96        0.89      1.15 o
 -10   4   7        1.90       -2.12      2.12 o
  -9   4   7       98.38       94.24      4.20 o
  -8   4   7      182.54      174.19      5.43 o
  -7   4   7       37.51       37.13      2.46 o
  -6   4   7      237.50      235.86      4.73 o
  -5   4   7      645.27      644.84      7.22 o
  -4   4   7      159.63      169.04      3.13 o
  -3   4   7      206.97      207.84      3.30 o
  -2   4   7       19.39       21.29      1.02 o
  -1   4   7      299.43      319.01      4.54 o
   0   4   7       82.86       73.58      2.08 o
   1   4   7      299.32      309.82      4.59 o
   2   4   7       19.44       20.10      1.16 o
   3   4   7      206.95      194.75      3.05 o
   4   4   7      159.75      153.19      2.77 o
   5   4   7      645.15      629.40      8.02 o
   6   4   7      237.79      242.82      7.06 o
   7   4   7       37.52       30.36      2.75 o
   8   4   7      182.43      178.08      5.35 o
   9   4   7       98.40       95.95      4.10 o
  10   4   7        1.90        2.74      1.22 o
 -10   5   7        6.61        6.13      1.67 o
  -9   5   7        4.76        2.18      1.05 o
  -8   5   7       10.07       14.20      1.65 o
  -7   5   7       23.48       20.47      1.86 o
  -6   5   7       26.77       24.63      2.00 o
  -5   5   7      161.93      168.71      3.45 o
  -4   5   7      426.69      453.82      6.05 o
  -3   5   7       84.70       90.33      2.23 o
  -2   5   7       82.43       91.35      2.39 o
  -1   5   7       41.56       48.82      1.73 o
   0   5   7      757.34      761.70     11.22 o
   1   5   7       41.47       42.07      1.98 o
   2   5   7       82.18       85.65      2.80 o
   3   5   7       84.57       82.48      1.97 o
   4   5   7      426.49      429.45      8.27 o
   5   5   7      161.99      156.38      5.29 o
   6   5   7       26.79       23.05      3.18 o
   7   5   7       23.48       16.75      2.12 o
   8   5   7       10.09       15.21      2.08 o
   9   5   7        4.74        3.14      1.42 o
  10   5   7        6.62        5.81      1.76 o
  -9   6   7       32.87       31.86      3.17 o
  -8   6   7       50.40       41.31      3.39 o
  -7   6   7       28.90       31.25      2.33 o
  -6   6   7       94.20       83.84      3.61 o
  -5   6   7        6.40        5.13      1.04 o
  -4   6   7      754.62      771.69     10.94 o
  -3   6   7       45.59       49.24      2.18 o
  -2   6   7       70.48       74.39      2.39 o
  -1   6   7       29.12       29.21      1.24 o
   0   6   7      126.54      142.56      3.02 o
   1   6   7       29.06       28.59      1.22 o
   2   6   7       70.51       69.99      2.71 o
   3   6   7       45.73       50.57      2.08 o
   4   6   7      754.58      752.79      9.42 o
   5   6   7        6.37        4.37      2.31 o
   6   6   7       94.24       83.82      4.38 o
   7   6   7       28.89       31.39      2.80 o
   8   6   7       50.40       42.78      3.56 o
   9   6   7       32.86       34.12      4.24 o
  -9   7   7       36.92       48.62      3.98 o
  -8   7   7       26.86       28.87      2.96 o
  -7   7   7       10.33        6.34      1.51 o
  -6   7   7        6.07        4.79      1.27 o
  -5   7   7       27.00       23.20      2.35 o
  -4   7   7      390.31      393.19      7.58 o
  -3   7   7      142.10      138.40      4.21 o
  -2   7   7       19.31       16.59      1.49 o
  -1   7   7        0.84        0.05      0.52 o
   0   7   7       11.41       12.91      1.16 o
   1   7   7        0.85        1.40      0.64 o
   2   7   7       19.35       20.26      1.78 o
   3   7   7      141.98      139.59      4.15 o
   4   7   7      390.25      391.12     13.21 o
   5   7   7       27.04       20.77      5.28 o
   6   7   7        6.07        4.87      1.26 o
   7   7   7       10.32        4.77      1.26 o
   8   7   7       26.85       21.82      2.57 o
   9   7   7       36.95       44.99      3.73 o
  -8   8   7       24.80       29.17      4.38 o
  -7   8   7       25.18       22.84      3.77 o
  -6   8   7       37.93       32.44      4.24 o
  -5   8   7       10.23       13.77      2.79 o
  -4   8   7       20.42       17.18      2.30 o
  -3   8   7       20.56       16.48      1.65 o
  -2   8   7       27.72       22.32      2.45 o
  -1   8   7       13.12        8.86      1.16 o
   0   8   7      256.57      259.18      7.71 o
   1   8   7       13.14       12.53      1.43 o
   2   8   7       27.64       26.13      1.94 o
   3   8   7       20.58       19.69      2.83 o
   4   8   7       20.32       19.94      2.11 o
   5   8   7       10.22       11.40      2.61 o
   6   8   7       38.00       37.57      3.08 o
   7   8   7       25.20       25.30      2.66 o
   8   8   7       24.73       25.29      2.93 o
  -8   9   7       13.67       12.23      3.38 o
  -7   9   7       19.35       18.07      3.37 o
  -6   9   7       23.07       17.17      3.30 o
  -5   9   7       28.49       28.59      4.55 o
  -4   9   7        7.00        5.34      1.39 o
  -3   9   7      183.87      185.11      6.55 o
  -2   9   7       73.03       76.56      3.40 o
  -1   9   7      148.45      140.38      5.93 o
   0   9   7        0.04       -0.54      1.24 o
   1   9   7      148.55      139.34      5.77 o
   2   9   7       73.11       80.97      6.25 o
   3   9   7      183.77      199.67      9.60 o
   4   9   7        7.00        5.20      1.54 o
   5   9   7       28.52       20.85      3.40 o
   6   9   7       23.07       24.77      3.85 o
   7   9   7       19.33       15.19      3.31 o
   8   9   7       13.66       15.32      3.56 o
  -7  10   7       47.32       48.98      5.86 o
  -6  10   7       34.58       38.34      5.14 o
  -5  10   7       39.66       43.76      5.27 o
  -4  10   7        1.01        2.76      1.90 o
  -3  10   7      138.39      143.13     11.27 o
  -2  10   7       96.94      102.16      4.13 o
  -1  10   7      175.11      174.22      5.38 o
   0  10   7        4.54        2.58      1.04 o
   1  10   7      175.02      174.85      9.64 o
   2  10   7       96.96      106.64      7.40 o
   3  10   7      138.46      160.54      9.14 o
   4  10   7        1.01        0.53      1.75 o
   6  10   7       34.60       42.15      4.87 o
   7  10   7       47.28       47.47      5.36 o
  -6  11   7       24.06       14.63      3.71 o
  -5  11   7       23.97       19.57      3.62 o
  -4  11   7        5.75        3.61      2.30 o
  -3  11   7       19.89       22.17      3.72 o
  -2  11   7       98.91       99.09      8.41 o
  -1  11   7       22.43       16.81      2.54 o
   0  11   7       52.55       47.40      7.26 o
   1  11   7       22.35       23.90      3.75 o
   2  11   7       98.83      114.07      7.91 o
   3  11   7       19.83       23.61      3.82 o
   4  11   7        5.73        3.05      1.98 o
  -4  12   7       18.49       12.52      3.26 o
  -3  12   7       18.13       13.74      3.35 o
  -2  12   7       12.76       13.17      3.52 o
  -1  12   7        8.82        5.50      1.68 o
   0  12   7       13.63       16.31      7.78 o
   1  12   7        8.83       11.95      3.04 o
   2  12   7       12.78       17.76      3.58 o
   3  12   7       18.12       11.34      3.66 o
   4  12   7       18.54       23.43      4.24 o
  -2  13   7       11.19       13.14      2.37 o
  -1  13   7       16.96       17.16      3.51 o
   0  13   7       16.08       21.32      2.75 o
   1  13   7       16.95       27.58      4.55 o
   2  13   7       11.17       14.00      3.52 o
   0   0   8      148.09      128.11      3.74 o
   1   0   8        1.56        3.54      0.57 o
   2   0   8       88.71      101.20      2.12 o
   3   0   8      147.91      150.79      2.58 o
   4   0   8      366.70      372.77      4.38 o
   5   0   8      466.86      445.07      5.48 o
   6   0   8        6.22        4.36      0.65 o
   7   0   8       11.49       10.76      1.39 o
   8   0   8       45.78       51.82      2.86 o
   9   0   8        7.08        6.18      1.21 o
  10   0   8        7.44        1.93      3.83 o
 -10   1   8       26.66       25.83      2.30 o
  -9   1   8       11.98       10.50      1.47 o
  -8   1   8        3.88        5.03      1.05 o
  -7   1   8      373.00      360.67      7.41 o
  -6   1   8      475.39      476.54      6.21 o
  -5   1   8      148.89      143.84      4.02 o
  -4   1   8      950.32      946.75      9.37 o
  -3   1   8        1.89        5.09      0.50 o
  -2   1   8      562.18      575.57      5.24 o
  -1   1   8      431.49      454.26      5.63 o
   0   1   8      363.24      356.03      4.27 o
   1   1   8      431.56      449.11      5.51 o
   2   1   8      561.56      569.19      6.85 o
   3   1   8        1.91        4.58      0.49 o
   4   1   8      949.98      979.50      7.56 o
   5   1   8      148.92      150.43      2.60 o
   6   1   8      475.23      464.92      5.53 o
   7   1   8      373.19      360.89      6.19 o
   8   1   8        3.86        3.57      0.75 o
   9   1   8       11.95       10.76      1.79 o
  10   1   8       26.71       25.70      4.76 o
 -10   2   8       14.17       14.12      2.31 o
  -9   2   8        3.69        2.36      1.05 o
  -8   2   8       34.39       38.70      3.76 o
  -7   2   8      148.79      140.85      5.53 o
  -6   2   8      551.26      556.36      8.69 o
  -5   2   8      114.68      106.08      2.88 o
  -4   2   8        0.96        3.79      0.65 o
  -3   2   8      789.65      856.02      8.72 o
  -2   2   8      273.40      304.05      5.34 o
  -1   2   8      148.69      157.53      2.78 o
   0   2   8        7.44        5.21      0.65 o
   1   2   8      148.57      159.29      2.77 o
   2   2   8      273.81      287.61      5.17 o
   3   2   8      789.35      817.07      8.25 o
   4   2   8        0.99        3.68      0.71 o
   5   2   8      114.75      106.73      2.18 o
   6   2   8      551.11      537.19      6.70 o
   7   2   8      148.83      128.26      3.55 o
   8   2   8       34.34       34.79      2.29 o
   9   2   8        3.69        3.03      1.04 o
  10   2   8       14.17       18.23      3.56 o
 -10   3   8       12.36       12.78      2.22 o
  -9   3   8       14.62       17.29      2.37 o
  -8   3   8       12.81       13.22      1.97 o
  -7   3   8       75.36       78.48      4.20 o
  -6   3   8      196.77      192.49      4.88 o
  -5   3   8      445.07      442.91      6.39 o
  -4   3   8        4.77        6.57      0.74 o
  -3   3   8       35.05       34.76      1.87 o
  -2   3   8       18.12       13.57      1.09 o
  -1   3   8      834.64      863.37      8.67 o
   0   3   8        8.14       10.49      0.96 o
   1   3   8      834.29      838.31      7.89 o
   2   3   8       18.11       12.87      0.83 o
   3   3   8       35.01       35.26      1.39 o
   4   3   8        4.80        6.05      0.66 o
   5   3   8      444.87      426.03      7.33 o
   6   3   8      196.75      178.27      4.76 o
   7   3   8       75.33       66.77      2.94 o
   8   3   8       12.79       13.76      1.63 o
   9   3   8       14.66       15.87      2.42 o
  10   3   8       12.37       11.38      2.17 o
 -10   4   8       11.89       12.30      1.72 o
  -9   4   8       20.93       25.20      2.48 o
  -8   4   8       24.59       25.29      2.15 o
  -7   4   8       65.93       70.73      3.28 o
  -6   4   8       28.32       29.84      2.02 o
  -5   4   8      759.77      751.83      8.09 o
  -4   4   8      173.59      179.14      3.88 o
  -3   4   8       56.01       52.03      2.57 o
  -2   4   8       84.23       93.40      2.54 o
  -1   4   8       37.32       36.68      1.67 o
   0   4   8       82.12       89.08      2.14 o
   1   4   8       37.30       36.67      1.56 o
   2   4   8       84.15       92.48      2.57 o
   3   4   8       56.12       49.64      1.65 o
   4   4   8      173.66      165.81      3.32 o
   5   4   8      759.35      719.55      8.96 o
   6   4   8       28.34       28.19      2.44 o
   7   4   8       65.83       61.77      7.01 o
   8   4   8       24.59       22.75      2.59 o
   9   4   8       20.93       20.71      2.49 o
  10   4   8       11.89       15.72      2.42 o
 -10   5   8       34.04       39.22      3.56 o
  -9   5   8        0.59        2.04      1.01 o
  -8   5   8       41.22       41.52      2.77 o
  -7   5   8       10.25        8.20      1.26 o
  -6   5   8       54.49       52.12      2.76 o
  -5   5   8      358.18      367.63      7.25 o
  -4   5   8      624.89      637.05      8.22 o
  -3   5   8       39.85       39.85      1.78 o
  -2   5   8      274.66      271.01      4.20 o
  -1   5   8       55.64       59.72      2.33 o
   0   5   8      534.29      557.73     10.35 o
   1   5   8       55.74       60.40      3.07 o
   2   5   8      274.58      256.41      5.30 o
   3   5   8       39.97       37.41      1.53 o
   4   5   8      625.11      612.96      8.16 o
   5   5   8      358.05      344.78      8.76 o
   6   5   8       54.53       52.89      3.68 o
   7   5   8       10.27        7.15      1.58 o
   8   5   8       41.20       37.03      3.17 o
   9   5   8        0.59        0.99      1.17 o
  10   5   8       34.03       34.42      3.42 o
  -9   6   8       34.28       29.61      3.04 o
  -8   6   8        7.49        6.92      1.34 o
  -7   6   8       13.50       12.95      1.56 o
  -6   6   8       83.72       80.84      3.51 o
  -5   6   8      111.97      111.44      4.15 o
  -4   6   8      261.40      276.17      6.15 o
  -3   6   8      227.55      234.93      6.45 o
  -2   6   8       43.69       43.40      2.81 o
  -1   6   8       32.53       30.30      1.28 o
   0   6   8       27.21       30.34      1.44 o
   1   6   8       32.51       29.34      1.41 o
   2   6   8       43.63       45.85      2.27 o
   3   6   8      227.61      223.34      5.39 o
   4   6   8      261.12      256.89     10.43 o
   5   6   8      112.03       99.54      4.78 o
   6   6   8       83.51       78.91      4.33 o
   7   6   8       13.49       12.20      1.84 o
   8   6   8        7.44        9.43      2.32 o
   9   6   8       34.28       34.41      3.28 o
  -9   7   8       50.07       63.21      4.56 o
  -8   7   8       12.88       19.94      2.62 o
  -7   7   8        3.25        3.06      1.02 o
  -6   7   8       16.97       18.90      2.25 o
  -5   7   8       61.50       59.10      3.77 o
  -4   7   8      331.29      340.01      8.95 o
  -3   7   8      374.43      381.52      7.34 o
  -2   7   8        2.49        2.43      0.78 o
  -1   7   8       33.37       35.17      1.87 o
   0   7   8       71.27       59.86      2.10 o
   1   7   8       33.26       34.09      1.62 o
   2   7   8        2.47        1.83      0.83 o
   3   7   8      374.67      384.15     16.06 o
   4   7   8      331.48      342.20     15.73 o
   5   7   8       61.52       50.68      5.04 o
   6   7   8       16.95       17.38      2.29 o
   7   7   8        3.24        4.22      1.36 o
   8   7   8       12.89       19.46      2.56 o
   9   7   8       50.07       61.88      4.48 o
  -8   8   8       12.67       13.16      3.16 o
  -7   8   8       72.28       68.38      6.42 o
  -6   8   8       13.30       15.01      2.95 o
  -5   8   8       72.90       75.17      5.01 o
  -4   8   8      138.48      132.10      9.14 o
  -3   8   8       99.12       96.94      3.73 o
  -2   8   8      119.49      117.81      4.09 o
  -1   8   8       87.83       75.05      5.90 o
   0   8   8      247.92      249.98      5.99 o
   1   8   8       87.85       87.74      3.48 o
   2   8   8      119.40      130.24      7.37 o
   3   8   8       99.01       94.36      7.85 o
   4   8   8      138.57      145.47     12.47 o
   5   8   8       72.80       72.27      6.07 o
   6   8   8       13.29       16.57      3.30 o
   7   8   8       72.32       67.69      9.65 o
   8   8   8       12.67       17.23      2.49 o
  -7   9   8       32.75       39.17      5.14 o
  -6   9   8       85.73       73.01      6.73 o
  -5   9   8       91.62       83.77      7.34 o
  -4   9   8       33.46       31.58      3.68 o
  -3   9   8       95.26       90.00      4.81 o
  -2   9   8       10.68       12.88      1.56 o
  -1   9   8        4.01        3.39      0.95 o
   0   9   8        6.62        3.66      1.07 o
   1   9   8        3.98        5.08      1.52 o
   2   9   8       10.74       10.53      2.55 o
   3   9   8       95.37       98.02      6.61 o
   4   9   8       33.53       33.28      2.79 o
   5   9   8       91.66       89.97      6.74 o
   6   9   8       85.66       88.21      6.95 o
   7   9   8       32.74       36.62      4.87 o
  -6  10   8       15.78       20.86      3.79 o
  -5  10   8        4.29        3.75      1.75 o
  -4  10   8       12.70       14.02      2.33 o
  -3  10   8        5.78        5.99      1.61 o
  -2  10   8      107.74      116.03      4.47 o
  -1  10   8       74.43       75.10      3.59 o
   0  10   8       15.82       11.88      1.74 o
   1  10   8       74.36       72.72      6.20 o
   2  10   8      107.83      146.74      8.65 o
   3  10   8        5.77        6.86      2.25 o
   4  10   8       12.76       18.58      3.35 o
   6  10   8       15.71       16.69      3.17 o
  -5  11   8        6.58        9.99      2.92 o
  -4  11   8        3.73        0.25      2.22 o
  -3  11   8       13.16       12.30      3.20 o
  -2  11   8       28.02       24.00      2.95 o
  -1  11   8       15.68       22.11      2.17 o
   0  11   8        6.78        3.20      1.20 o
   1  11   8       15.61       18.47      3.40 o
   2  11   8       28.03       32.25      4.48 o
   3  11   8       13.20       14.53      3.23 o
   4  11   8        3.75        4.60      1.89 o
  -4  12   8        8.08        5.06      2.49 o
  -3  12   8        1.14        5.24      2.55 o
  -2  12   8       22.55       22.58      2.88 o
  -1  12   8       28.17       24.89      2.87 o
   0  12   8       36.33       32.24      3.27 o
   1  12   8       28.19       23.88      4.52 o
   2  12   8       22.52       26.21      4.39 o
   3  12   8        1.15       -0.06      1.67 o
   4  12   8        8.06       15.09      3.54 o
   1   0   9       32.55       33.03      1.46 o
   2   0   9      285.79      276.10      3.25 o
   3   0   9        3.65        3.39      0.46 o
   4   0   9       15.87       18.01      0.96 o
   5   0   9      357.95      365.15      4.72 o
   6   0   9      231.07      215.82      4.63 o
   7   0   9       30.29       35.75      2.30 o
   8   0   9        0.11        0.34      1.29 o
   9   0   9        1.95        1.99      0.97 o
  10   0   9       17.25        9.81      2.02 o
 -10   1   9       21.30       22.47      2.33 o
  -9   1   9        1.17        0.16      0.97 o
  -8   1   9       15.59       12.38      1.74 o
  -7   1   9      122.50      112.00      4.98 o
  -6   1   9      208.15      197.89      4.94 o
  -5   1   9      330.16      335.87      5.53 o
  -4   1   9      263.13      268.24      4.08 o
  -3   1   9       76.32       71.70      1.61 o
  -2   1   9       95.50      100.75      2.26 o
  -1   1   9      249.11      247.61      3.33 o
   0   1   9       35.95       30.22      1.11 o
   1   1   9      248.94      247.36      3.28 o
   2   1   9       95.62       98.61      2.41 o
   3   1   9       76.23       73.41      1.85 o
   4   1   9      262.97      272.92      4.42 o
   5   1   9      330.31      333.97      6.08 o
   6   1   9      208.26      196.74      3.55 o
   7   1   9      122.64      111.79      3.40 o
   8   1   9       15.55       13.33      1.49 o
   9   1   9        1.17        1.30      1.19 o
  10   1   9       21.28       21.63      2.65 o
 -10   2   9       29.35       33.91      3.36 o
  -9   2   9        9.60       14.62      3.15 o
  -8   2   9       17.27       15.95      2.77 o
  -7   2   9      167.54      151.39      5.93 o
  -6   2   9      208.91      218.39      5.22 o
  -5   2   9      416.48      432.13      6.40 o
  -4   2   9       56.95       53.98      1.97 o
  -3   2   9       47.90       46.38      2.16 o
  -2   2   9       23.98       24.30      1.25 o
  -1   2   9       39.91       40.75      1.29 o
   0   2   9        8.86        7.99      0.67 o
   1   2   9       39.95       41.26      1.20 o
   2   2   9       23.93       23.27      1.13 o
   3   2   9       48.01       43.24      1.53 o
   4   2   9       57.03       53.80      1.66 o
   5   2   9      416.91      420.15      5.17 o
   6   2   9      208.89      216.49      4.15 o
   7   2   9      167.79      151.02      3.58 o
   8   2   9       17.27       13.37      1.33 o
   9   2   9        9.62       11.50      1.55 o
  10   2   9       29.37       34.53      4.59 o
 -10   3   9       19.65       18.96      2.59 o
  -9   3   9       28.84       31.95      3.19 o
  -8   3   9       14.18       12.13      2.00 o
  -7   3   9        4.68        1.42      1.18 o
  -6   3   9      156.25      158.12      5.80 o
  -5   3   9      391.54      406.93      7.35 o
  -4   3   9        2.03        2.61      0.98 o
  -3   3   9      235.82      242.52      5.17 o
  -2   3   9      198.20      192.70      3.77 o
  -1   3   9       53.22       54.58      1.70 o
   0   3   9       70.78       83.30      1.89 o
   1   3   9       53.14       54.43      1.76 o
   2   3   9      198.29      192.11      3.81 o
   3   3   9      235.88      225.61      3.47 o
   4   3   9        2.02        1.30      0.55 o
   5   3   9      391.79      386.35      5.53 o
   6   3   9      156.31      151.77      3.86 o
   7   3   9        4.66        1.58      0.81 o
   8   3   9       14.21       10.77      1.44 o
   9   3   9       28.79       28.40      2.95 o
  10   3   9       19.64       20.28      2.13 o
 -10   4   9        0.82        2.32      3.09 o
  -9   4   9        2.72        2.14      1.46 o
  -8   4   9      191.29      198.50      7.46 o
  -7   4   9      142.73      144.93      5.99 o
  -6   4   9      100.22       95.84      4.58 o
  -5   4   9      446.48      468.80     10.16 o
  -4   4   9      197.16      205.94      5.05 o
  -3   4   9       63.66       66.99      2.66 o
  -2   4   9       37.06       45.15      1.64 o
  -1   4   9      117.38      112.92      3.13 o
   0   4   9       39.51       33.10      1.42 o
   1   4   9      117.40      112.36      2.97 o
   2   4   9       37.13       44.99      2.18 o
   3   4   9       63.79       61.45      2.56 o
   4   4   9      197.42      181.41      3.61 o
   5   4   9      446.29      444.95     11.60 o
   6   4   9      100.42       93.35      3.57 o
   7   4   9      142.68      140.30      5.80 o
   8   4   9      191.48      182.75      7.16 o
   9   4   9        2.72        1.30      1.08 o
  10   4   9        0.82        3.20      1.61 o
  -9   5   9        2.15        3.58      1.48 o
  -8   5   9       13.02       16.52      2.37 o
  -7   5   9       13.52       13.28      2.04 o
  -6   5   9       42.59       41.59      3.12 o
  -5   5   9       38.05       32.96      4.42 o
  -4   5   9      395.07      371.49      7.19 o
  -3   5   9        5.81        7.57      1.58 o
  -2   5   9      110.99      121.57      3.14 o
  -1   5   9      258.83      263.96      5.45 o
   0   5   9       28.48       25.49      1.30 o
   1   5   9      259.17      247.58      6.15 o
   2   5   9      111.01      124.20      4.92 o
   3   5   9        5.80        6.47      0.83 o
   4   5   9      394.92      357.07     11.17 o
   5   5   9       38.04       35.25      2.82 o
   6   5   9       42.65       35.36      4.26 o
   7   5   9       13.55       10.05      1.76 o
   8   5   9       13.00       15.36      2.27 o
   9   5   9        2.14        4.94      1.41 o
  -9   6   9        3.64        4.34      1.59 o
  -8   6   9       60.26       77.63      3.90 o
  -7   6   9        6.82        6.97      1.32 o
  -6   6   9       60.49       56.00      3.04 o
  -5   6   9       12.50       11.41      1.74 o
  -4   6   9       73.00       78.73      4.04 o
  -3   6   9      182.27      191.41      4.37 o
  -2   6   9       40.60       44.12      1.97 o
  -1   6   9        4.65        4.31      0.67 o
   0   6   9       12.31       13.24      1.15 o
   1   6   9        4.67        4.08      0.92 o
   2   6   9       40.69       36.78      2.95 o
   3   6   9      182.15      175.68      8.47 o
   4   6   9       72.91       67.23      5.32 o
   5   6   9       12.57       10.70      1.78 o
   6   6   9       60.47       57.85      5.24 o
   7   6   9        6.83        4.65      2.58 o
   8   6   9       60.26       66.79      4.40 o
   9   6   9        3.66        3.60      1.55 o
  -8   7   9      126.65      153.10      5.63 o
  -7   7   9       23.60       23.54      2.13 o
  -6   7   9        7.72        5.65      1.54 o
  -5   7   9      143.91      148.66     10.24 o
  -4   7   9      109.03       83.46      6.52 o
  -3   7   9       11.98       16.20      2.79 o
  -2   7   9       23.49       23.40      1.86 o
  -1   7   9        9.21       11.98      1.13 o
   0   7   9       13.08       12.80      1.19 o
   1   7   9        9.21       12.26      1.34 o
   2   7   9       23.55       21.87      2.46 o
   3   7   9       12.00        8.99      2.04 o
   4   7   9      108.92      100.67      6.77 o
   5   7   9      143.82      137.67      8.32 o
   6   7   9        7.73        6.19      2.00 o
   7   7   9       23.59       23.13      2.65 o
   8   7   9      126.71      142.57      6.62 o
  -8   8   9        9.83       13.00      3.30 o
  -7   8   9        2.61       -0.01      1.53 o
  -6   8   9       27.27       29.58      4.21 o
  -5   8   9       20.86       19.02      3.43 o
  -4   8   9      102.79      107.22      8.30 o
  -3   8   9       15.82       12.80      2.64 o
  -2   8   9      232.46      224.08      5.77 o
  -1   8   9       12.97        9.68      1.99 o
   0   8   9       10.15       12.85      1.48 o
   1   8   9       13.02       16.80      2.03 o
   2   8   9      232.31      241.47     14.72 o
   3   8   9       15.84       15.83      3.84 o
   4   8   9      102.68       98.14      6.86 o
   5   8   9       20.86       22.67      3.75 o
   6   8   9       27.21       30.97      4.10 o
   7   8   9        2.61        3.27      1.63 o
   8   8   9        9.79       11.44      3.80 o
  -7   9   9       22.78       23.88      4.21 o
  -6   9   9       28.52       37.11      4.87 o
  -5   9   9        6.47        4.41      1.40 o
  -4   9   9       42.48       38.45      4.11 o
  -3   9   9       81.80       86.08      8.84 o
  -2   9   9       96.38      106.61      4.15 o
  -1   9   9       22.83       19.43      1.86 o
   0   9   9        0.07        1.30      0.92 o
   1   9   9       22.82       23.24      2.51 o
   2   9   9       96.43      113.74      7.18 o
   3   9   9       81.79       90.64      5.47 o
   4   9   9       42.43       41.10      9.58 o
   5   9   9        6.48        7.04      2.26 o
   6   9   9       28.56       30.65      4.22 o
   7   9   9       22.76       33.09      4.72 o
  -6  10   9       78.94       94.78     13.93 o
  -5  10   9        3.50        2.66      1.62 o
  -4  10   9        5.04        4.35      3.89 o
  -3  10   9       82.75       71.68      8.10 o
  -2  10   9        9.90        7.63      1.92 o
  -1  10   9       52.54       64.00      3.36 o
   0  10   9       49.75       58.27      3.19 o
   1  10   9       52.50       58.07      5.50 o
   2  10   9        9.93        8.99      2.71 o
   3  10   9       82.68       90.42      6.79 o
   4  10   9        5.05        5.51      2.07 o
   5  10   9        3.48        5.47      2.47 o
   6  10   9       78.93       98.83      7.78 o
  -5  11   9        1.93       -0.38      2.17 o
  -4  11   9       18.86       22.79      4.08 o
  -3  11   9       46.48       46.27      3.89 o
  -2  11   9        5.63        6.82      1.26 o
  -1  11   9       69.41       73.47      3.76 o
   0  11   9        0.20       -0.43      0.90 o
   1  11   9       69.45       71.31      6.21 o
   2  11   9        5.60       13.83      3.25 o
   3  11   9       46.44       57.74      5.75 o
   4  11   9       18.83       17.15      3.48 o
   5  11   9        1.93        4.58      2.47 o
  -3  12   9       30.39       28.47      4.44 o
  -2  12   9       13.78        8.21      2.30 o
  -1  12   9       32.47       40.60      3.63 o
   0  12   9        3.20        0.77      1.66 o
   1  12   9       32.41       37.32      5.05 o
   2  12   9       13.76       10.35      2.94 o
   3  12   9       30.36       36.87      5.08 o
   0   0  10     1574.50     1477.05     18.84 o
   1   0  10       70.75       71.22      1.97 o
   2   0  10      175.08      167.57      3.16 o
   3   0  10      239.01      255.17      3.64 o
   4   0  10       87.57       82.05      2.08 o
   5   0  10      234.96      225.78      3.71 o
   6   0  10      215.57      194.80      5.23 o
   7   0  10       15.16       13.01      1.86 o
   8   0  10        0.95        3.01      0.97 o
   9   0  10        0.39       -0.64      1.16 o
  10   0  10       13.91        7.26      3.80 o
 -10   1  10       34.15       33.66      3.43 o
  -9   1  10        8.95       10.19      1.84 o
  -8   1  10        4.39        4.39      1.44 o
  -7   1  10       31.65       27.39      2.51 o
  -6   1  10      138.74      116.69      4.97 o
  -5   1  10       44.86       38.41      2.12 o
  -4   1  10       35.38       38.10      2.11 o
  -3   1  10       29.44       33.90      1.43 o
  -2   1  10       82.69       78.49      2.50 o
  -1   1  10      392.35      399.80      4.62 o
   0   1  10       69.39       67.11      1.76 o
   1   1  10      392.10      397.64      5.69 o
   2   1  10       82.55       77.26      1.91 o
   3   1  10       29.52       34.20      1.32 o
   4   1  10       35.33       39.86      1.46 o
   5   1  10       44.81       37.82      1.51 o
   6   1  10      138.87      116.14      3.43 o
   7   1  10       31.69       25.16      1.54 o
   8   1  10        4.41        4.32      0.95 o
   9   1  10        8.99        6.66      1.67 o
  10   1  10       34.12       33.53      3.26 o
 -10   2  10       17.84       19.71      4.74 o
  -9   2  10       10.75        9.31      2.91 o
  -8   2  10       67.53       65.53      4.23 o
  -7   2  10        1.81        2.25      1.13 o
  -6   2  10      140.25      124.79      5.34 o
  -5   2  10        3.07        7.29      1.41 o
  -4   2  10       41.30       46.79      3.07 o
  -3   2  10       58.70       50.06      2.36 o
  -2   2  10       27.20       29.53      1.73 o
  -1   2  10      408.42      429.13      5.38 o
   0   2  10       13.27       14.44      0.86 o
   1   2  10      408.63      417.37      4.39 o
   2   2  10       27.15       29.71      1.38 o
   3   2  10       58.75       50.47      1.80 o
   4   2  10       41.41       40.16      1.51 o
   5   2  10        3.08        4.24      0.60 o
   6   2  10      140.45      127.82      3.60 o
   7   2  10        1.81        2.03      0.69 o
   8   2  10       67.44       67.10      3.92 o
   9   2  10       10.75        7.52      1.20 o
  10   2  10       17.84       18.03      2.12 o
 -10   3  10       80.87       93.64     10.73 o
  -9   3  10       52.49       59.72      4.29 o
  -8   3  10       28.62       29.20      2.89 o
  -7   3  10        9.43        8.19      1.65 o
  -6   3  10       77.99       73.06      4.07 o
  -5   3  10      112.58      102.14      4.57 o
  -4   3  10      476.85      471.84      8.15 o
  -3   3  10       68.48       69.14      2.79 o
  -2   3  10      150.44      157.82      3.20 o
  -1   3  10       46.84       43.97      1.61 o
   0   3  10      129.19      124.28      2.67 o
   1   3  10       46.85       45.16      1.88 o
   2   3  10      150.25      152.93      3.84 o
   3   3  10       68.57       67.92      2.11 o
   4   3  10      477.08      456.77      6.12 o
   5   3  10      112.69      105.07      3.23 o
   6   3  10       77.92       69.97      2.69 o
   7   3  10        9.46       10.35      1.36 o
   8   3  10       28.64       23.22      2.04 o
   9   3  10       52.53       63.98      4.29 o
  10   3  10       80.90       90.35      5.39 o
  -9   4  10       14.34       15.83      2.56 o
  -8   4  10       12.15       18.54      2.48 o
  -7   4  10       22.76       22.26      2.55 o
  -6   4  10        0.34        0.95      1.04 o
  -5   4  10       39.10       39.16      3.06 o
  -4   4  10      128.87      135.28      5.06 o
  -3   4  10      113.77      119.91      3.74 o
  -2   4  10       58.81       56.67      1.94 o
  -1   4  10       17.89       18.03      1.25 o
   0   4  10       25.34       32.70      1.47 o
   1   4  10       17.91       15.93      1.43 o
   2   4  10       58.88       55.27      2.70 o
   3   4  10      113.79      120.47      3.27 o
   4   4  10      128.80      127.66      3.46 o
   5   4  10       39.21       36.55      1.94 o
   6   4  10        0.34        0.14      0.79 o
   7   4  10       22.72       22.56      2.55 o
   8   4  10       12.15       10.27      1.89 o
   9   4  10       14.37       14.67      2.26 o
  -9   5  10      178.10      204.96      8.22 o
  -8   5  10       10.06       14.44      2.74 o
  -7   5  10        9.39        9.19      1.74 o
  -6   5  10       12.74       14.92      2.04 o
  -5   5  10       26.41       21.82      2.25 o
  -4   5  10       90.60       88.13      4.18 o
  -3   5  10       50.83       54.12      3.18 o
  -2   5  10      195.01      200.98      4.28 o
  -1   5  10      170.96      183.05      5.52 o
   0   5  10       25.09       20.83      1.22 o
   1   5  10      170.95      172.54      4.69 o
   2   5  10      195.18      189.59      5.99 o
   3   5  10       50.79       49.98      2.17 o
   4   5  10       90.68       80.75      3.29 o
   5   5  10       26.44       18.80      2.19 o
   6   5  10       12.74       11.51      1.92 o
   7   5  10        9.43        9.31      1.72 o
   8   5  10       10.11       11.83      2.01 o
   9   5  10      178.19      203.26      7.97 o
  -8   6  10        4.31        4.00      1.52 o
  -7   6  10       10.05       12.01      2.05 o
  -6   6  10        0.40        0.24      1.00 o
  -5   6  10        6.87        3.85      1.82 o
  -4   6  10      153.25      135.14      7.71 o
  -3   6  10      111.50      117.77      7.70 o
  -2   6  10      132.17      131.27      4.10 o
  -1   6  10        3.04        5.00      0.82 o
   0   6  10        2.98        1.75      0.71 o
   1   6  10        3.02        3.96      0.97 o
   2   6  10      132.25      122.27      4.96 o
   3   6  10      111.37       96.54      6.46 o
   4   6  10      153.15      135.22      7.88 o
   5   6  10        6.85        4.08      1.85 o
   6   6  10        0.39        0.62      1.53 o
   7   6  10       10.04       12.15      3.94 o
   8   6  10        4.30        1.60      1.33 o
  -8   7  10       82.86      104.68      5.78 o
  -7   7  10        3.89        6.61      2.44 o
  -6   7  10       12.48       12.71      3.03 o
  -5   7  10       45.39       48.68      4.97 o
  -4   7  10       38.55       47.81      5.44 o
  -3   7  10      278.18      266.43     11.98 o
  -2   7  10      102.43      107.20      7.32 o
  -1   7  10       48.59       46.76      2.65 o
   0   7  10      135.24      140.67      6.45 o
   1   7  10       48.70       46.34      3.16 o
   2   7  10      102.51       94.13      6.30 o
   3   7  10      278.00      255.39     10.99 o
   4   7  10       38.61       35.33      4.31 o
   5   7  10       45.38       43.57      4.74 o
   6   7  10       12.45       14.21      3.06 o
   7   7  10        3.91        1.09      1.14 o
   8   7  10       82.90       98.25      6.84 o
  -7   8  10       17.88       27.37      4.45 o
  -6   8  10        6.94        8.48      2.56 o
  -5   8  10       40.41       59.60      6.28 o
  -4   8  10        2.38        3.04      1.23 o
  -3   8  10       25.60       26.26      3.60 o
  -2   8  10        1.54        3.17      1.32 o
  -1   8  10        7.55        7.50      1.23 o
   0   8  10       26.22       24.35      1.70 o
   1   8  10        7.56        7.01      1.19 o
   2   8  10        1.53        1.75      1.35 o
   3   8  10       25.66       22.06      3.46 o
   4   8  10        2.38        4.74      2.16 o
   5   8  10       40.37       40.91      4.75 o
   6   8  10        6.95        9.16      2.80 o
   7   8  10       17.83       16.87      3.56 o
  -6   9  10       29.51       31.33      3.30 o
  -5   9  10        0.55       -1.45      1.45 o
  -4   9  10       48.53       48.78      4.93 o
  -3   9  10       15.18       19.11      2.52 o
  -2   9  10      250.56      251.81      8.72 o
  -1   9  10        1.32        2.04      1.24 o
   0   9  10      165.37      188.90      5.58 o
   1   9  10        1.31        1.90      2.37 o
   2   9  10      250.50      270.07     11.17 o
   3   9  10       15.21       20.40      3.33 o
   4   9  10       48.49       41.20      4.71 o
   5   9  10        0.54        1.47      1.92 o
   6   9  10       29.50       31.36      4.48 o
  -5  10  10       11.37       15.95      4.61 o
  -4  10  10       35.04       34.96      3.79 o
  -3  10  10        7.99        6.86      3.11 o
  -2  10  10       37.99       36.79      3.03 o
  -1  10  10       95.39       97.69      4.21 o
   0  10  10        1.99        3.03      1.09 o
   1  10  10       95.52      105.09      7.23 o
   2  10  10       38.03       44.32      4.87 o
   3  10  10        8.02        7.16      2.60 o
   5  10  10       11.35       25.34      4.13 o
  -4  11  10        4.78        6.27      1.66 o
  -3  11  10       62.51       60.66      4.47 o
  -2  11  10       24.63       26.07      2.37 o
  -1  11  10       11.59       12.24      1.72 o
   0  11  10       13.66       16.31      2.22 o
   1  11  10       11.61       14.67      3.34 o
   2  11  10       24.60       32.44      4.41 o
   3  11  10       62.44       80.36      6.78 o
   4  11  10        4.78       14.41      3.28 o
  -2  12  10        3.90        7.41      1.88 o
  -1  12  10       14.16       15.44      2.03 o
   0  12  10        0.05        3.49      1.56 o
   1  12  10       14.17       12.92      3.03 o
   1   0  11      107.50      116.64      3.03 o
   2   0  11       76.97       83.86      2.31 o
   3   0  11        0.97        1.24      0.49 o
   4   0  11       11.68       10.19      0.94 o
   5   0  11        5.65        6.06      0.77 o
   6   0  11      154.89      163.29      4.87 o
   7   0  11       34.48       30.53      2.25 o
   8   0  11       37.88       41.36      3.20 o
   9   0  11        5.06        4.45      1.48 o
  -9   1  11        0.50       -0.15      1.34 o
  -8   1  11       52.83       53.06      3.81 o
  -7   1  11       92.37       89.79      4.72 o
  -6   1  11       13.25       11.56      1.74 o
  -5   1  11      242.75      210.58      6.66 o
  -4   1  11       13.19       16.89      1.87 o
  -3   1  11        2.10        2.01      0.65 o
  -2   1  11       44.91       41.84      1.63 o
  -1   1  11      260.37      245.75      4.01 o
   0   1  11     1153.88     1116.59     11.95 o
   1   1  11      260.57      237.75      8.36 o
   2   1  11       44.83       41.61      1.66 o
   3   1  11        2.08        2.53      0.63 o
   4   1  11       13.20       12.81      0.99 o
   5   1  11      242.59      210.35      5.10 o
   6   1  11       13.24       12.07      1.23 o
   7   1  11       92.40       84.89      3.67 o
   8   1  11       52.86       51.06      3.01 o
   9   1  11        0.50       -0.98      0.98 o
  -9   2  11       28.36       29.94      3.12 o
  -8   2  11       34.43       29.64      2.98 o
  -7   2  11       44.27       41.41      3.58 o
  -6   2  11       29.87       33.44      2.87 o
  -5   2  11       58.10       48.89      3.19 o
  -4   2  11      149.56      148.94      5.46 o
  -3   2  11      513.66      497.83      8.31 o
  -2   2  11      197.25      186.35      6.18 o
  -1   2  11       28.29       25.78      1.31 o
   0   2  11      365.06      349.69      5.51 o
   1   2  11       28.27       25.40      1.16 o
   2   2  11      197.02      191.03      3.67 o
   3   2  11      513.87      484.28      7.27 o
   4   2  11      149.41      149.10      3.05 o
   5   2  11       58.13       49.55      2.39 o
   6   2  11       29.88       30.62      1.88 o
   7   2  11       44.32       45.04      2.31 o
   8   2  11       34.42       31.02      2.39 o
   9   2  11       28.35       32.32      3.07 o
  -9   3  11        2.34        2.77      2.33 o
  -8   3  11       11.93       13.45      2.14 o
  -7   3  11       38.68       31.39      3.05 o
  -6   3  11       14.78       13.00      1.96 o
  -5   3  11       17.19       21.49      6.15 o
  -4   3  11      104.57       99.13      4.43 o
  -3   3  11      553.88      571.18      9.09 o
  -2   3  11        9.08        8.61      0.95 o
  -1   3  11      125.66      120.29      2.84 o
   0   3  11       18.66       23.84      1.42 o
   1   3  11      125.66      122.59      3.29 o
   2   3  11        9.06        7.81      0.89 o
   3   3  11      553.90      557.60      6.87 o
   4   3  11      104.47       96.07      2.73 o
   5   3  11       17.16       17.19      1.46 o
   6   3  11       14.74       11.76      1.36 o
   7   3  11       38.61       34.09      2.43 o
   8   3  11       11.89       12.23      1.52 o
   9   3  11        2.35        1.82      2.37 o
  -9   4  11        8.52       12.34      4.80 o
  -8   4  11        2.27        0.08      1.39 o
  -7   4  11       18.12       16.37      2.27 o
  -6   4  11       67.96       72.12      8.46 o
  -5   4  11       32.87       26.43      3.60 o
  -4   4  11      441.50      409.87      9.49 o
  -3   4  11      371.90      393.33     14.44 o
  -2   4  11       20.97       22.26      1.47 o
  -1   4  11       86.04       91.19      2.81 o
   0   4  11       23.21       23.77      2.20 o
   1   4  11       86.27       88.05      2.87 o
   2   4  11       21.00       19.91      1.61 o
   3   4  11      371.80      386.28      6.38 o
   4   4  11      441.68      403.64      8.03 o
   5   4  11       32.84       30.49      2.08 o
   6   4  11       67.87       66.73      3.23 o
   7   4  11       18.12       16.67      2.20 o
   8   4  11        2.28        1.15      1.25 o
   9   4  11        8.53       10.55      2.11 o
  -8   5  11       17.14       20.41      2.65 o
  -7   5  11       16.87       17.00      2.36 o
  -6   5  11        5.60        6.69      1.94 o
  -5   5  11       20.77       20.79      2.28 o
  -4   5  11       43.82       41.36      4.26 o
  -3   5  11      127.12      126.50      5.28 o
  -2   5  11      328.94      332.94      6.86 o
  -1   5  11      182.35      192.10      4.35 o
   0   5  11       95.46       93.90      3.49 o
   1   5  11      182.26      187.78      5.04 o
   2   5  11      328.82      309.60     10.77 o
   3   5  11      127.20      124.99      5.96 o
   4   5  11       43.74       44.04      2.53 o
   5   5  11       20.71       15.55      1.69 o
   6   5  11        5.62        5.24      1.36 o
   7   5  11       16.84       15.51      2.17 o
   8   5  11       17.16       16.74      2.34 o
  -8   6  11       21.83       23.74      2.96 o
  -7   6  11        2.62        0.87      1.29 o
  -6   6  11       45.78       51.47      4.03 o
  -5   6  11       64.84       62.73      5.69 o
  -4   6  11      220.80      227.90     10.41 o
  -3   6  11       27.95       24.78      3.85 o
  -2   6  11      316.60      309.50     10.46 o
  -1   6  11        9.99       10.24      1.56 o
   0   6  11       47.15       42.43      2.43 o
   1   6  11        9.98        7.97      1.63 o
   2   6  11      316.68      311.02     11.95 o
   3   6  11       27.92       24.23      2.26 o
   4   6  11      220.94      214.23     10.32 o
   5   6  11       64.73       66.93      5.94 o
   6   6  11       45.77       46.22      4.00 o
   7   6  11        2.63        2.07      1.20 o
   8   6  11       21.82       24.55      2.89 o
  -7   7  11       63.90       75.36      7.24 o
  -6   7  11        4.16        4.38      2.16 o
  -5   7  11       61.23       73.04      6.27 o
  -4   7  11      157.57      183.92     10.54 o
  -3   7  11       63.20       64.06      6.06 o
  -2   7  11       62.32       71.97      6.20 o
  -1   7  11       65.63       66.35      4.47 o
   0   7  11       35.85       35.36      2.28 o
   1   7  11       65.59       65.61      3.93 o
   2   7  11       62.24       54.87      5.12 o
   3   7  11       63.13       48.59      4.83 o
   4   7  11      157.55      159.40      9.00 o
   5   7  11       61.33       62.25      5.80 o
   6   7  11        4.17        2.31      2.15 o
   7   7  11       63.90       68.98     11.46 o
  -7   8  11       19.52       21.60      3.96 o
  -6   8  11       15.78       17.40      3.64 o
  -5   8  11       46.89       60.33      6.31 o
  -4   8  11       12.94        8.69      2.53 o
  -3   8  11      111.33      112.67      8.12 o
  -2   8  11      121.91      155.39      9.30 o
  -1   8  11       56.24       66.67      6.02 o
   0   8  11       30.03       24.84      2.45 o
   1   8  11       56.18       61.84      7.23 o
   2   8  11      121.89      120.48      7.59 o
   3   8  11      111.44       96.94      7.00 o
   4   8  11       12.98       12.63      2.64 o
   5   8  11       46.93       51.76      5.42 o
   6   8  11       15.74       16.02      3.65 o
   7   8  11       19.51       20.55      3.98 o
  -6   9  11        3.39       10.27      3.17 o
  -5   9  11        5.66        6.31      2.69 o
  -4   9  11       46.35       42.32      5.40 o
  -3   9  11       43.32       44.06      5.35 o
  -2   9  11       63.82       58.09      6.09 o
  -1   9  11       76.57       72.63      6.58 o
   0   9  11        1.04        1.35      2.24 o
   1   9  11       76.48       66.54      6.34 o
   3   9  11       43.39       44.07      4.85 o
   4   9  11       46.37       44.00      5.03 o
   5   9  11        5.64        8.64      2.68 o
   6   9  11        3.38        5.75      2.70 o
  -5  10  11        9.56        7.18      2.92 o
  -4  10  11       12.58       22.05      4.19 o
  -3  10  11       34.69       43.57      5.56 o
  -2  10  11       14.78       24.31      4.14 o
  -1  10  11       31.37       36.22      3.20 o
   0  10  11       10.74       15.31      2.41 o
   5  10  11        9.59        5.43      2.42 o
  -3  11  11        5.07        6.58      1.71 o
  -2  11  11       15.66       18.95      2.11 o
  -1  11  11       37.96       48.62      4.05 o
   0  11  11       10.58       11.22      1.76 o
   1  11  11       37.97       35.60      4.53 o
   2  11  11       15.65       25.16      4.05 o
   0   0  12      601.15      570.22     10.72 o
   1   0  12       61.16       61.11      2.30 o
   2   0  12      501.55      502.11      7.52 o
   3   0  12        8.41       11.39      1.09 o
   4   0  12        0.01        0.11      0.72 o
   5   0  12        2.53        1.23      3.56 o
   6   0  12      131.70      125.18      5.47 o
   7   0  12       47.08       38.63      2.55 o
   8   0  12        4.63        2.30      0.94 o
   9   0  12        1.70        1.53      0.94 o
  -9   1  12        5.15        5.54      3.53 o
  -8   1  12        5.72        3.58      1.48 o
  -7   1  12       89.85       73.95      4.39 o
  -6   1  12       66.48       74.86      4.23 o
  -5   1  12       37.10       31.42      2.67 o
  -4   1  12       20.66       19.65      3.45 o
  -3   1  12       45.68       37.48      2.74 o
  -2   1  12      339.68      342.31      4.67 o
  -1   1  12     1049.71     1044.06     13.96 o
   0   1  12      126.99      120.16      3.54 o
   1   1  12     1049.93     1026.92     11.18 o
   2   1  12      339.44      346.09      7.13 o
   3   1  12       45.61       36.05      1.65 o
   4   1  12       20.67       21.65      1.51 o
   5   1  12       37.18       30.91      1.85 o
   6   1  12       66.38       66.21      2.74 o
   7   1  12       89.94       71.06      3.48 o
   8   1  12        5.69        5.52      1.12 o
   9   1  12        5.17        6.21      1.50 o
  -9   2  12        5.13        6.34      1.69 o
  -8   2  12       23.73       23.60      2.78 o
  -7   2  12       38.07       31.14      3.04 o
  -6   2  12       10.74        8.48      1.71 o
  -5   2  12       52.67       41.88      3.14 o
  -4   2  12       55.28       42.98      3.02 o
  -3   2  12      114.58      110.70      8.31 o
  -2   2  12      182.39      184.80      4.90 o
  -1   2  12      258.78      269.28      4.52 o
   0   2  12       41.08       39.78      1.84 o
   1   2  12      258.40      260.36      4.38 o
   2   2  12      182.41      186.15      5.10 o
   3   2  12      114.67      111.21      3.29 o
   4   2  12       55.23       45.80      2.20 o
   5   2  12       52.73       44.20      2.22 o
   6   2  12       10.76        8.24      1.11 o
   7   2  12       38.07       32.83      2.05 o
   8   2  12       23.72       24.55      1.88 o
   9   2  12        5.12        8.61      1.91 o
  -9   3  12       15.41       19.21      2.64 o
  -8   3  12       34.83       36.21      3.36 o
  -7   3  12       15.66       16.71      2.29 o
  -6   3  12       13.23       16.16      2.11 o
  -5   3  12       91.60       76.54      4.20 o
  -4   3  12      159.85      151.70      5.69 o
  -3   3  12        1.74        0.10      1.01 o
  -2   3  12       31.23       28.35      2.99 o
  -1   3  12      305.68      316.43      5.66 o
   0   3  12      116.72      117.19      4.38 o
   1   3  12      305.60      308.97      5.61 o
   2   3  12       31.27       27.85      1.68 o
   3   3  12        1.72        1.88      0.78 o
   4   3  12      159.80      142.56      6.88 o
   5   3  12       91.73       77.52      3.26 o
   6   3  12       13.26       10.50      1.23 o
   7   3  12       15.66       15.71      2.68 o
   8   3  12       34.77       30.96      2.44 o
   9   3  12       15.44       12.26      1.69 o
  -8   4  12       16.84       18.09      2.58 o
  -7   4  12       10.57       12.62      2.19 o
  -6   4  12        7.81        6.60      1.62 o
  -5   4  12       15.04       13.08      1.88 o
  -4   4  12      165.52      170.39     11.32 o
  -3   4  12       38.88       40.49      2.45 o
  -2   4  12       17.46       19.94      1.72 o
  -1   4  12       99.41       97.54      3.59 o
   0   4  12      475.40      490.41      7.42 o
   1   4  12       99.44       95.87      3.61 o
   2   4  12       17.43       16.55      1.97 o
   3   4  12       38.86       32.52      2.17 o
   4   4  12      165.59      167.76      4.98 o
   5   4  12       15.06       12.51      1.29 o
   6   4  12        7.81        3.78      1.28 o
   7   4  12       10.56       11.88      1.65 o
   8   4  12       16.85       18.71      2.50 o
  -8   5  12       40.60       46.36      3.97 o
  -7   5  12       23.70       25.91      2.97 o
  -6   5  12       22.19       18.18      2.45 o
  -5   5  12      107.32      101.72      4.97 o
  -4   5  12      136.24      131.25      7.81 o
  -3   5  12       22.26       20.84      4.88 o
  -2   5  12      276.37      264.47      7.72 o
  -1   5  12       55.84       55.49      2.76 o
   0   5  12      180.19      186.65      5.17 o
   1   5  12       55.79       52.35      2.75 o
   2   5  12      276.49      263.14      7.74 o
   3   5  12       22.20       20.66      1.82 o
   4   5  12      136.38      119.33      5.57 o
   5   5  12      107.23      100.36      6.42 o
   6   5  12       22.25       16.06      2.42 o
   7   5  12       23.65       23.54      3.40 o
   8   5  12       40.65       42.45      3.78 o
  -8   6  12        0.51       -0.94      1.47 o
  -7   6  12       36.82       47.71      5.28 o
  -6   6  12       25.68       25.01      4.11 o
  -5   6  12       46.23       40.33      4.67 o
  -4   6  12      101.78       95.63     10.93 o
  -3   6  12      112.24      114.28      7.98 o
  -2   6  12        6.93        8.52      1.69 o
  -1   6  12      175.52      184.06      5.26 o
   0   6  12       46.54       42.37      2.58 o
   1   6  12      175.42      167.47      5.07 o
   2   6  12        6.94        4.32      1.75 o
   3   6  12      112.12      113.00      4.11 o
   4   6  12      101.70      104.39      7.45 o
   5   6  12       46.25       46.61      5.11 o
   6   6  12       25.70       27.03      4.02 o
   7   6  12       36.83       43.76      4.02 o
   8   6  12        0.51       -0.60      1.38 o
  -7   7  12       17.26       22.16      4.10 o
  -6   7  12       28.62       27.35      4.26 o
  -5   7  12        9.17       12.11      2.23 o
  -4   7  12       61.02       61.64      6.28 o
  -3   7  12       39.60       38.69      4.90 o
  -2   7  12      158.28      158.98      7.74 o
  -1   7  12       33.54       32.13      2.34 o
   0   7  12      194.89      197.85      5.62 o
   1   7  12       33.54       33.21      2.39 o
   2   7  12      158.31      145.79      8.42 o
   3   7  12       39.62       42.26      4.73 o
   4   7  12       60.97       63.39      6.02 o
   5   7  12        9.18        5.68      2.13 o
   6   7  12       28.57       29.31      4.26 o
   7   7  12       17.30       20.35      3.90 o
  -6   8  12       58.35       68.97      7.31 o
  -5   8  12        3.73       -1.38      2.28 o
  -4   8  12       11.68       16.23      3.53 o
  -3   8  12       75.23       92.77      7.61 o
  -2   8  12       18.38       18.82      3.70 o
  -1   8  12       28.78       30.78      4.42 o
   0   8  12        7.65        5.50      1.15 o
   1   8  12       28.79       23.41      2.04 o
   2   8  12       18.30       19.97      3.43 o
   3   8  12       75.19       79.63      6.57 o
   4   8  12       11.65        7.28      2.45 o
   5   8  12        3.72        1.39      1.83 o
   6   8  12       58.38       62.88      6.69 o
  -5   9  12       14.70       12.81      3.52 o
  -4   9  12       13.51       12.62      3.42 o
  -3   9  12       45.23       41.70      5.37 o
  -2   9  12        7.18        7.33      2.61 o
  -1   9  12       19.00       17.17      3.81 o
   0   9  12      150.30      170.96     10.22 o
   1   9  12       18.98       22.21      2.64 o
   2   9  12        7.17        9.05      2.64 o
   3   9  12       45.29       43.21      5.02 o
   4   9  12       13.53       12.38      2.98 o
   5   9  12       14.66       10.08      2.79 o
  -4  10  12       42.76       51.64      6.23 o
  -3  10  12       16.03       17.15      4.24 o
  -2  10  12       45.46       58.83      6.44 o
  -1  10  12        1.96        0.43      2.04 o
   0  10  12       11.33       20.21      3.85 o
   4  10  12       42.72       53.02      5.80 o
  -2  11  12       19.71       18.60      3.87 o
  -1  11  12       32.45       40.64      5.57 o
   0  11  12        1.48        1.36      2.58 o
   1   0  13      329.66      333.84      6.66 o
   2   0  13      402.74      374.69      8.55 o
   3   0  13       29.24       30.81      1.74 o
   4   0  13       25.79       21.71      1.84 o
   5   0  13        4.48        2.78      1.09 o
   6   0  13        1.58        1.65      1.18 o
   7   0  13       91.25       72.21      4.45 o
   8   0  13       70.82       83.55      5.97 o
   9   0  13       86.81       97.08      5.61 o
  -8   1  13       36.27       42.89      3.66 o
  -7   1  13        7.66        4.24      1.50 o
  -6   1  13       99.67       91.38      4.83 o
  -5   1  13       75.55       76.87      4.25 o
  -4   1  13        0.39       -1.26      1.27 o
  -3   1  13       46.61       41.53      2.97 o
  -2   1  13       16.00       14.81      1.29 o
  -1   1  13      362.48      343.88      6.76 o
   0   1  13      107.76      113.35      3.26 o
   1   1  13      362.50      345.01      6.00 o
   2   1  13       16.00       14.35      1.34 o
   3   1  13       46.52       38.52      1.97 o
   4   1  13        0.40       -0.46      0.66 o
   5   1  13       75.66       68.86      4.82 o
   6   1  13       99.58       89.43      3.33 o
   7   1  13        7.69        6.20      1.35 o
   8   1  13       36.32       42.84      2.93 o
  -8   2  13       46.14       48.56      4.02 o
  -7   2  13       57.50       49.30      3.74 o
  -6   2  13       28.85       22.69      2.52 o
  -5   2  13       67.80       59.72      4.79 o
  -4   2  13        1.46        0.65      1.05 o
  -3   2  13      112.66      104.05      4.66 o
  -2   2  13      231.45      245.82      5.87 o
  -1   2  13      297.48      286.21      5.97 o
   0   2  13        3.38        3.33      0.79 o
   1   2  13      297.54      281.04      7.64 o
   2   2  13      231.74      237.02      4.98 o
   3   2  13      112.70      102.63      3.26 o
   4   2  13        1.47        0.31      0.87 o
   5   2  13       67.83       58.15      2.66 o
   6   2  13       28.84       23.77      1.80 o
   7   2  13       57.50       52.08      2.64 o
   8   2  13       46.17       44.70      3.18 o
  -8   3  13       10.18       10.25      2.17 o
  -7   3  13       30.32       31.86      3.06 o
  -6   3  13        4.82        3.98      1.43 o
  -5   3  13       29.33       32.00      3.36 o
  -4   3  13      116.09      109.61      4.95 o
  -3   3  13       30.07       26.10      1.99 o
  -2   3  13      227.93      228.32      7.68 o
  -1   3  13      183.89      183.88      5.95 o
   0   3  13      454.16      438.52      9.81 o
   1   3  13      183.86      181.76      4.38 o
   2   3  13      227.95      214.55      4.81 o
   3   3  13       30.12       24.78      2.02 o
   4   3  13      116.01      111.18      4.18 o
   5   3  13       29.39       30.91      1.99 o
   6   3  13        4.85        1.14      0.87 o
   7   3  13       30.39       31.46      2.09 o
   8   3  13       10.18       13.17      2.04 o
  -8   4  13       25.81       32.22      6.61 o
  -7   4  13       14.22       14.53      2.38 o
  -6   4  13        9.79        8.40      1.64 o
  -5   4  13       72.76       62.99      5.18 o
  -4   4  13      127.04      122.04      5.31 o
  -3   4  13       68.77       69.59      3.55 o
  -2   4  13      149.00      143.69      5.67 o
  -1   4  13      174.63      161.21      5.93 o
   0   4  13      103.06      100.55      3.81 o
   1   4  13      174.89      174.36      5.07 o
   2   4  13      148.96      145.94      4.02 o
   3   4  13       68.86       71.67      3.30 o
   4   4  13      127.07      112.45      4.23 o
   5   4  13       72.69       63.12      3.23 o
   6   4  13        9.80        8.52      1.19 o
   7   4  13       14.22       14.22      1.85 o
   8   4  13       25.80       30.39      3.22 o
  -7   5  13        3.23        0.76      1.42 o
  -6   5  13        5.85        6.96      1.60 o
  -5   5  13        7.95        7.29      1.64 o
  -4   5  13       86.02       81.46      4.68 o
  -3   5  13       37.16       37.81      4.68 o
  -2   5  13       34.51       39.09      3.57 o
  -1   5  13      169.13      176.31      6.46 o
   0   5  13       47.68       45.70      2.69 o
   1   5  13      169.22      179.39      5.26 o
   2   5  13       34.48       33.36      2.31 o
   3   5  13       37.13       34.52      2.32 o
   4   5  13       86.01       82.63      3.79 o
   5   5  13        7.91        9.71      2.25 o
   6   5  13        5.89        8.95      2.65 o
   7   5  13        3.21        3.80      1.60 o
  -7   6  13       49.01       69.29      6.88 o
  -6   6  13       10.85       15.83      3.28 o
  -5   6  13      102.73       98.81      7.52 o
  -4   6  13       11.94        8.89      2.73 o
  -3   6  13        9.74       13.30      3.27 o
  -2   6  13        7.04        6.95      1.58 o
  -1   6  13      227.13      242.42      6.33 o
   0   6  13       16.33       13.11      1.58 o
   1   6  13      227.13      238.21      6.29 o
   2   6  13        7.02        5.71      2.18 o
   3   6  13        9.75        7.69      1.42 o
   4   6  13       11.90        9.53      2.78 o
   5   6  13      102.70       96.40      7.42 o
   6   6  13       10.84       10.53      2.85 o
   7   6  13       49.02       65.69      6.54 o
  -6   7  13       33.67       35.72      4.79 o
  -5   7  13       16.90       26.25      4.53 o
  -4   7  13       23.52       28.16      4.55 o
  -3   7  13       19.83       18.90      3.60 o
  -2   7  13       27.52       24.10      2.10 o
  -1   7  13      212.95      222.98      7.03 o
   0   7  13      135.06      146.73      5.43 o
   1   7  13      212.97      223.51      6.25 o
   2   7  13       27.51       21.42      3.18 o
   3   7  13       19.79       23.55      3.71 o
   4   7  13       23.47       20.63      3.66 o
   5   7  13       16.87       21.93      4.02 o
   6   7  13       33.67       28.41      4.36 o
  -5   8  13       25.47       28.67      5.01 o
  -4   8  13       20.09       17.66      3.81 o
  -3   8  13       40.49       45.09      5.55 o
  -2   8  13        8.80        9.89      3.24 o
  -1   8  13       32.20       38.29      4.96 o
   0   8  13      103.61      107.59      4.38 o
   1   8  13       32.30       34.36      2.56 o
   2   8  13        8.81        9.56      2.59 o
   3   8  13       40.55       43.93      5.15 o
   4   8  13       20.08       20.31      3.60 o
   5   8  13       25.45       25.76      4.08 o
  -4   9  13        2.56        3.34      2.51 o
  -3   9  13        5.32        3.35      2.60 o
  -2   9  13       33.59       38.62      5.37 o
  -1   9  13        3.20        9.09      3.00 o
   0   9  13       62.06       67.43      6.76 o
   1   9  13        3.20        3.62      1.66 o
   2   9  13       33.61       28.92      4.11 o
   3   9  13        5.30       -0.53      1.81 o
   4   9  13        2.55        4.33      2.55 o
  -3  10  13        3.99        5.86      2.79 o
  -2  10  13       72.38       92.54      8.21 o
  -1  10  13        7.88        9.03      2.75 o
   0  10  13       78.90      114.95      8.90 o
   0   0  14       24.23       23.22      2.20 o
   1   0  14       26.88       26.57      1.73 o
   2   0  14        0.00        1.30      0.73 o
   3   0  14       31.79       23.13      1.65 o
   4   0  14       47.14       36.43      3.10 o
   5   0  14        0.11        0.20      0.97 o
   6   0  14        4.85        3.62      3.08 o
   7   0  14        0.09       -0.44      1.41 o
   8   0  14      115.22      110.30      5.89 o
  -8   1  14       55.53       55.15      4.25 o
  -7   1  14       17.76       12.82      2.15 o
  -6   1  14       21.66       20.10      2.49 o
  -5   1  14       18.38       18.87      2.31 o
  -4   1  14       60.62       44.75      3.29 o
  -3   1  14       14.40       16.90      2.80 o
  -2   1  14      326.54      317.22      6.77 o
  -1   1  14      169.52      176.32      6.07 o
   0   1  14        5.55        5.28      1.22 o
   1   1  14      169.55      165.46      3.72 o
   2   1  14      326.55      311.48      5.92 o
   3   1  14       14.43       18.23      1.50 o
   4   1  14       60.72       45.41      2.26 o
   5   1  14       18.34       16.40      1.80 o
   6   1  14       21.61       19.22      4.63 o
   7   1  14       17.74       14.38      2.26 o
   8   1  14       55.60       51.69      4.01 o
  -8   2  14        4.91        6.44      1.77 o
  -7   2  14       40.44       45.17      3.94 o
  -6   2  14        9.86        6.89      1.59 o
  -5   2  14       22.74       17.35      2.20 o
  -4   2  14       38.65       34.44      3.01 o
  -3   2  14      121.13      113.59      4.20 o
  -2   2  14      136.10      131.98      5.34 o
  -1   2  14        9.06        6.86      1.43 o
   0   2  14      300.78      307.81      7.33 o
   1   2  14        8.99        8.01      1.27 o
   2   2  14      136.13      142.00      3.97 o
   3   2  14      121.04      110.34      4.68 o
   4   2  14       38.64       37.70      2.74 o
   5   2  14       22.73       17.37      1.57 o
   6   2  14        9.85        7.96      1.32 o
   7   2  14       40.43       43.50      3.48 o
   8   2  14        4.90        4.60      1.28 o
  -8   3  14        2.80        1.62      1.48 o
  -7   3  14       66.40       79.33      5.01 o
  -6   3  14        8.08        8.44      2.30 o
  -5   3  14       21.22       24.42      2.61 o
  -4   3  14       99.10       99.67      4.92 o
  -3   3  14      253.42      256.00      6.49 o
  -2   3  14      175.17      171.73      5.12 o
  -1   3  14       62.42       63.53      3.01 o
   0   3  14       39.23       36.62      2.84 o
   1   3  14       62.45       67.75      2.78 o
   2   3  14      175.27      165.36      4.36 o
   3   3  14      253.56      252.09      5.49 o
   4   3  14       99.12       99.85      6.30 o
   5   3  14       21.19       21.89      2.01 o
   6   3  14        8.12        5.88      1.03 o
   7   3  14       66.47       77.49      3.88 o
   8   3  14        2.79        0.09      1.29 o
  -7   4  14       31.99       42.54      5.73 o
  -6   4  14       49.86       59.90      4.26 o
  -5   4  14       67.21       70.29      4.33 o
  -4   4  14       46.82       45.77      2.85 o
  -3   4  14       11.17        7.52      1.75 o
  -2   4  14      330.38      331.46      9.13 o
  -1   4  14        2.39        3.81      1.73 o
   0   4  14        0.54        0.87      0.84 o
   1   4  14        2.39        3.69      1.44 o
   2   4  14      330.35      322.12      6.33 o
   3   4  14       11.16       10.82      1.23 o
   4   4  14       46.79       38.31      2.57 o
   5   4  14       67.18       66.31      3.44 o
   6   4  14       49.85       59.70      3.35 o
   7   4  14       31.99       41.84      2.92 o
  -7   5  14        0.78       -0.31      1.28 o
  -6   5  14       37.14       44.72      3.74 o
  -5   5  14        9.82       15.85      3.34 o
  -4   5  14       62.72       62.32      4.20 o
  -3   5  14       60.06       61.15      6.07 o
  -2   5  14       94.06       89.27      4.77 o
  -1   5  14      137.15      135.78      4.73 o
   0   5  14        5.73        2.88      1.05 o
   1   5  14      137.19      137.77      4.79 o
   2   5  14       94.07       86.67      3.74 o
   3   5  14       60.13       50.70      3.68 o
   4   5  14       62.81       69.53      3.50 o
   5   5  14        9.82       12.22      1.74 o
   6   5  14       37.20       39.87      3.47 o
   7   5  14        0.78        4.22      2.71 o
  -6   6  14       45.69       55.51      6.01 o
  -5   6  14       29.59       32.84      9.41 o
  -4   6  14        1.59        1.91      2.10 o
  -3   6  14       39.20       36.45      5.04 o
  -2   6  14       16.10       13.49      2.04 o
  -1   6  14      149.58      153.68      5.15 o
   0   6  14       32.56       37.85      2.98 o
   1   6  14      149.36      153.29      5.18 o
   2   6  14       16.10       13.19      1.91 o
   3   6  14       39.17       32.72      2.43 o
   4   6  14        1.59        2.86      1.34 o
   5   6  14       29.60       32.72      4.55 o
   6   6  14       45.68       63.92      6.46 o
  -6   7  14       16.39       19.25      4.55 o
  -5   7  14        4.07        0.87      1.92 o
  -4   7  14       13.23       11.57      3.03 o
  -3   7  14        5.89       10.37      3.09 o
  -2   7  14       16.72       15.26      1.82 o
  -1   7  14       50.30       54.61      3.41 o
   0   7  14      106.22      118.31      4.65 o
   1   7  14       50.29       43.00      3.59 o
   2   7  14       16.69       14.10      3.48 o
   3   7  14        5.90       10.19      2.99 o
   4   7  14       13.21       10.43      2.67 o
   5   7  14        4.09        4.90      2.50 o
   6   7  14       16.42       17.84      3.42 o
  -5   8  14       17.81       25.80      5.07 o
  -4   8  14       13.72       20.84      4.33 o
  -3   8  14       35.54       43.34      5.68 o
  -2   8  14       31.26       37.26      5.24 o
  -1   8  14        7.89        7.66      2.59 o
   0   8  14      121.61      123.93      4.86 o
   1   8  14        7.90        9.31      2.22 o
   2   8  14       31.20       29.11      3.36 o
   3   8  14       35.55       30.70      4.51 o
   4   8  14       13.74       13.08      3.12 o
   5   8  14       17.81       15.02      3.47 o
  -3   9  14        0.08        4.41      3.02 o
  -2   9  14       29.27       29.64      4.71 o
  -1   9  14       43.95       41.84      5.63 o
   0   9  14       61.33       64.97      6.73 o
   1   9  14       43.96       32.25      4.46 o
   2   9  14       29.26       28.22      3.09 o
   3   9  14        0.09       -1.83      2.10 o
   0  10  14        0.25       -0.86      1.92 o
   1   0  15       15.38       16.91      1.47 o
   2   0  15       22.15       17.94      1.47 o
   3   0  15        0.40        0.73      0.79 o
   4   0  15       33.82       26.41      2.64 o
   5   0  15        1.44       -0.11      0.99 o
   6   0  15        1.00        0.44      1.10 o
   7   0  15       12.44       16.85      2.43 o
  -7   1  15       70.52       87.10      5.27 o
  -6   1  15       15.46       16.53      2.29 o
  -5   1  15        4.51        3.02      1.29 o
  -4   1  15        2.81        2.01      1.72 o
  -3   1  15       45.64       40.84      3.21 o
  -2   1  15       22.68       27.09      3.84 o
  -1   1  15       69.02       64.32      5.36 o
   0   1  15       72.41       73.80      2.87 o
   1   1  15       68.97       60.29      2.34 o
   2   1  15       22.68       20.90      1.63 o
   3   1  15       45.63       43.15      2.29 o
   4   1  15        2.81        3.18      1.15 o
   5   1  15        4.49       -0.38      1.29 o
   6   1  15       15.43       17.30      2.39 o
   7   1  15       70.45       75.42      4.89 o
  -7   2  15       59.42       57.06      4.27 o
  -6   2  15       16.52       14.07      3.79 o
  -5   2  15        3.18        3.08      1.73 o
  -4   2  15       14.13       15.70      2.17 o
  -3   2  15       68.09       60.55      3.92 o
  -2   2  15       10.40       10.31      1.76 o
  -1   2  15       51.06       57.73      4.01 o
   0   2  15        1.25        1.42      1.45 o
   1   2  15       51.08       52.13      2.48 o
   2   2  15       10.35       13.16      1.37 o
   3   2  15       68.06       61.18      2.74 o
   4   2  15       14.15       14.43      1.43 o
   5   2  15        3.19        2.23      1.04 o
   6   2  15       16.52       11.47      1.79 o
   7   2  15       59.43       64.14      4.43 o
  -7   3  15       17.65       19.65      2.79 o
  -6   3  15       16.99       18.34      2.43 o
  -5   3  15       18.00       10.20      1.92 o
  -4   3  15       15.65       10.55      1.49 o
  -3   3  15      132.01      130.46      4.74 o
  -2   3  15       37.22       32.79      2.32 o
  -1   3  15        7.88       11.00      1.47 o
   0   3  15       65.01       62.99      4.90 o
   1   3  15        7.89        8.87      1.38 o
   2   3  15       37.23       34.31      2.11 o
   3   3  15      131.93      137.72      4.16 o
   4   3  15       15.62       13.89      1.47 o
   5   3  15       18.03       12.48      1.72 o
   6   3  15       16.94       15.10      1.81 o
   7   3  15       17.65       19.94      1.85 o
  -7   4  15       75.90       84.73      8.08 o
  -6   4  15       36.91       44.18      3.77 o
  -5   4  15        3.54        4.19      1.34 o
  -4   4  15        5.06        2.74      1.10 o
  -3   4  15        0.89       -0.08      1.02 o
  -2   4  15       18.42       16.32      3.36 o
  -1   4  15       57.80       56.61      5.20 o
   0   4  15       17.80       18.70      2.33 o
   1   4  15       57.88       60.20      3.17 o
   2   4  15       18.42       17.01      1.58 o
   3   4  15        0.90        0.85      0.77 o
   4   4  15        5.06        4.09      1.00 o
   5   4  15        3.54        4.23      1.20 o
   6   4  15       36.94       43.15      2.92 o
   7   4  15       75.93       85.19      5.17 o
  -6   5  15       10.23        8.94      2.80 o
  -5   5  15       13.49       13.60      2.25 o
  -4   5  15       16.77       18.80      2.45 o
  -3   5  15        1.05       -0.35      1.83 o
  -2   5  15       72.99       71.65      6.67 o
  -1   5  15      108.30      102.31      4.29 o
   0   5  15       43.31       47.76      2.95 o
   1   5  15      108.27      108.09      4.37 o
   2   5  15       72.97       76.68      3.68 o
   3   5  15        1.05        0.17      0.94 o
   4   5  15       16.81       18.59      1.95 o
   5   5  15       13.49       12.15      1.66 o
   6   5  15       10.20       11.15      4.14 o
  -5   6  15        2.20        0.58      1.32 o
  -4   6  15       20.71       17.21      3.66 o
  -3   6  15        2.02        4.00      2.95 o
  -2   6  15        8.34        7.59      1.89 o
  -1   6  15       35.82       36.14      2.65 o
   0   6  15      209.74      219.13      6.44 o
   1   6  15       35.83       37.28      2.73 o
   2   6  15        8.32        7.79      1.39 o
   3   6  15        2.02       -1.05      1.13 o
   4   6  15       20.68       18.15      1.95 o
   5   6  15        2.21        0.56      1.73 o
  -5   7  15        4.80        5.93      2.86 o
  -4   7  15       17.97        9.68      3.62 o
  -3   7  15        1.67        5.11      2.74 o
  -2   7  15        6.44        7.74      2.01 o
  -1   7  15       30.62       33.27      2.59 o
   0   7  15       18.35       18.42      2.00 o
   1   7  15       30.59       31.27      3.00 o
   2   7  15        6.45        7.41      1.95 o
   3   7  15        1.66        1.74      1.32 o
   4   7  15       17.97       18.91      3.90 o
   5   7  15        4.80        1.34      1.51 o
  -3   8  15       27.16       32.19      5.16 o
  -2   8  15       15.53       16.55      3.86 o
  -1   8  15      112.32      118.10      4.92 o
   0   8  15       25.96       26.31      2.42 o
   1   8  15      112.45      119.92      7.10 o
   2   8  15       15.54       16.05      2.48 o
   3   8  15       27.14       37.38      3.56 o
  -1   9  15        1.92        6.99      3.34 o
   0   9  15        0.43        0.49      1.32 o
   1   9  15        1.92        2.93      1.46 o
   0   0  16       29.26       30.20      3.81 o
   1   0  16        4.55        4.59      0.83 o
   2   0  16       26.94       30.73      2.00 o
   3   0  16       31.58       28.31      2.85 o
   4   0  16      106.42      115.98      5.75 o
   5   0  16        0.34        0.92      1.21 o
   6   0  16        8.52       10.90      1.98 o
   7   0  16       38.09       45.51      3.94 o
  -6   1  16        6.42        5.05      2.69 o
  -5   1  16       20.90       17.72      2.42 o
  -4   1  16       22.54       24.86      2.72 o
  -3   1  16       33.72       27.67      2.83 o
  -2   1  16        8.17        9.92      1.78 o
  -1   1  16       14.58       12.61      1.60 o
   0   1  16       68.10       70.24      3.38 o
   1   1  16       14.61       14.38      1.29 o
   2   1  16        8.19        9.15      1.22 o
   3   1  16       33.77       30.08      2.01 o
   4   1  16       22.52       25.09      2.17 o
   5   1  16       20.92       19.21      2.46 o
   6   1  16        6.45        3.22      3.11 o
  -6   2  16       18.77       15.29      2.44 o
  -5   2  16        8.02       10.76      1.89 o
  -4   2  16        1.40        1.52      1.17 o
  -3   2  16       32.60       38.82      3.24 o
  -2   2  16       37.90       38.17      3.17 o
  -1   2  16       14.29       16.76      2.15 o
   0   2  16      175.20      172.96      6.36 o
   1   2  16       14.33       13.73      1.47 o
   2   2  16       37.90       37.67      2.24 o
   3   2  16       32.63       35.39      2.23 o
   4   2  16        1.40        0.22      0.85 o
   5   2  16        8.02        6.32      1.30 o
   6   2  16       18.74       16.72      2.27 o
  -6   3  16       59.14       66.61      4.66 o
  -5   3  16        8.55        8.78      1.81 o
  -4   3  16        7.38        5.24      1.26 o
  -3   3  16       11.89       12.07      1.84 o
  -2   3  16       13.57       13.78      2.82 o
   0   3  16       25.10       20.16      2.37 o
   1   3  16       76.17       77.03      3.64 o
   2   3  16       13.57       16.87      1.63 o
   3   3  16       11.92       10.76      1.33 o
   4   3  16        7.41        6.77      1.14 o
   5   3  16        8.53       11.50      1.72 o
   6   3  16       59.20       65.22      3.76 o
  -6   4  16       50.13       51.81      4.27 o
  -5   4  16        2.21        1.87      1.35 o
  -4   4  16        3.49        1.19      1.20 o
  -3   4  16        7.78        8.49      1.84 o
  -2   4  16       12.63       18.83      3.61 o
  -1   4  16      104.12      106.10      5.33 o
   0   4  16        5.44        4.64      1.22 o
   1   4  16      104.10      120.27      5.71 o
   2   4  16       12.67       15.17      1.54 o
   3   4  16        7.79        5.69      1.10 o
   4   4  16        3.50        4.52      1.07 o
   5   4  16        2.21        2.72      0.97 o
   6   4  16       50.13       46.93      3.26 o
  -5   5  16       17.32       27.12      3.15 o
  -4   5  16       10.04       13.80      3.16 o
  -3   5  16       14.02       17.07      3.73 o
  -2   5  16        7.06        8.34      2.78 o
  -1   5  16       55.31       57.57      3.32 o
   0   5  16        0.86        1.92      1.18 o
   1   5  16       55.27       56.73      3.31 o
   2   5  16        7.05        6.95      1.68 o
   3   5  16       13.99       19.85      2.26 o
   4   5  16       10.01       11.77      1.41 o
   5   5  16       17.35       24.54      2.38 o
  -4   6  16        5.04        9.58      3.10 o
  -3   6  16       10.57       10.79      3.20 o
  -2   6  16        0.55        2.03      1.78 o
  -1   6  16       56.63       67.39      3.71 o
   0   6  16      100.65      103.56      4.53 o
   1   6  16       56.55       64.69      3.58 o
   2   6  16        0.55       -0.66      0.97 o
   3   6  16       10.55       12.33      1.80 o
   4   6  16        5.04        8.63      1.26 o
  -3   7  16       41.50       48.01      6.17 o
  -2   7  16       78.27       95.37      5.66 o
  -1   7  16       18.75       17.90      2.05 o
   0   7  16        0.34        0.80      1.30 o
   1   7  16       18.72       20.85      2.25 o
   2   7  16       78.20       86.39      6.68 o
   3   7  16       41.47       43.89      3.14 o
  -1   8  16       24.59       23.08      2.37 o
   0   8  16        0.79        0.87      1.22 o
   1   8  16       24.60       26.57      3.09 o
   1   0  17       28.79       33.28      2.65 o
   2   0  17        2.62        0.13      0.86 o
   3   0  17       14.18       18.70      2.38 o
   4   0  17       15.46       13.90      2.35 o
   5   0  17        8.32        5.88      2.13 o
   6   0  17        6.43        8.07      2.11 o
  -6   1  17       23.00       17.78      2.63 o
  -5   1  17       31.27       38.02      3.59 o
  -4   1  17       16.69       17.39      2.45 o
  -3   1  17       68.09       69.60      4.53 o
  -2   1  17        6.57        7.47      1.69 o
  -1   1  17       21.34       23.29      2.64 o
   0   1  17       14.83       14.58      1.98 o
   1   1  17       21.38       22.59      1.85 o
   2   1  17        6.55        5.34      1.03 o
   3   1  17       68.05       68.08      3.08 o
   4   1  17       16.68       16.99      1.96 o
   5   1  17       31.27       29.04      3.14 o
   6   1  17       22.97       26.06      3.01 o
  -5   2  17       29.68       27.02      4.33 o
  -4   2  17       36.21       46.11      7.42 o
  -3   2  17       28.56       28.44      3.59 o
  -2   2  17       22.38       20.62      2.48 o
  -1   2  17       56.38       67.59      5.90 o
   0   2  17        2.00        2.02      1.08 o
   1   2  17       56.39       60.56      3.35 o
   2   2  17       22.42       18.65      1.68 o
   3   2  17       28.53       25.93      1.93 o
   4   2  17       36.21       45.57      2.60 o
   5   2  17       29.66       30.01      2.55 o
  -5   3  17       41.66       51.50      5.68 o
  -4   3  17        2.43        3.67      1.36 o
  -3   3  17        0.79        0.41      1.24 o
  -2   3  17       85.86       87.76      6.91 o
   0   3  17       97.65      102.40      5.35 o
   1   3  17       22.69       30.11      2.86 o
   2   3  17       85.87       95.45      3.72 o
   3   3  17        0.78        0.25      0.85 o
   4   3  17        2.45        2.30      1.12 o
   5   3  17       41.62       48.40      2.95 o
  -5   4  17       12.47       12.09      2.34 o
  -4   4  17        4.27        2.78      2.51 o
  -3   4  17        2.61        2.02      1.10 o
  -1   4  17       50.05       44.69      5.33 o
   0   4  17        3.69        2.52      1.44 o
   1   4  17       50.10       48.19      3.09 o
   2   4  17       33.46       35.29      2.65 o
   3   4  17        2.62        1.38      0.96 o
   4   4  17        4.28        2.82      0.91 o
   5   4  17       12.48       12.79      1.51 o
  -4   5  17        0.71        2.55      2.54 o
  -3   5  17       29.76       32.76      4.93 o
  -2   5  17        0.99        5.75      2.77 o
  -1   5  17       88.60      108.38      4.72 o
   0   5  17       25.37       23.59      3.17 o
   1   5  17       88.64      103.40      4.56 o
   2   5  17        0.99        0.72      1.04 o
   3   5  17       29.76       33.99      2.30 o
   4   5  17        0.72       -0.26      0.95 o
  -3   6  17        9.43       10.13      3.62 o
  -2   6  17       21.26       27.03      3.20 o
  -1   6  17        4.07        3.22      1.26 o
   0   6  17        5.53        2.03      1.78 o
   1   6  17        4.08        2.52      1.76 o
   2   6  17       21.22       26.41      2.45 o
   3   6  17        9.41        9.23      1.67 o
  -1   7  17        7.42        8.69      1.65 o
   0   7  17        0.03        1.24      1.61 o
   1   7  17        7.44        6.99      1.85 o
   0   0  18        2.72        5.16      2.09 o
   1   0  18       69.87       69.72      3.17 o
   2   0  18       18.96       16.67      2.43 o
   3   0  18       51.04       59.88      4.34 o
   4   0  18        2.60        1.37      2.67 o
  -4   1  18      128.58      146.38      6.95 o
  -3   1  18        2.40        6.04      1.73 o
  -2   1  18        9.86       10.25      2.06 o
  -1   1  18       18.48       18.22      2.00 o
   0   1  18      134.20      155.77      5.45 o
   1   1  18       18.51       19.82      2.65 o
   2   1  18        9.84        5.34      1.51 o
   3   1  18        2.39        4.95      1.12 o
   4   1  18      128.57      156.34      7.20 o
  -4   2  18       33.96       39.12      3.72 o
  -3   2  18        1.93        2.13      1.50 o
  -2   2  18        1.21        5.78      1.70 o
  -1   2  18       59.84       71.74      6.31 o
   0   2  18        0.58        0.44      1.16 o
   1   2  18       59.81       66.57      3.62 o
   2   2  18        1.21       -0.60      1.00 o
   3   2  18        1.94        1.82      0.86 o
   4   2  18       33.91       40.33      2.59 o
  -4   3  18       21.32       19.75      2.63 o
  -3   3  18        4.46        5.43      2.36 o
  -2   3  18       52.61       60.91      6.04 o
   0   3  18        1.65        1.01      1.14 o
   1   3  18      175.51      198.60      6.35 o
   2   3  18       52.63       55.77      3.48 o
   3   3  18        4.47        3.50      0.93 o
   4   3  18       21.33       21.02      1.99 o
  -1   4  18       29.73       40.51      5.36 o
   0   4  18       79.49       83.74      5.07 o
   1   4  18       29.72       33.71      2.76 o
   2   4  18        0.28        0.06      1.06 o
   3   4  18       17.85       22.84      3.03 o
  -2   5  18        7.19        1.62      1.94 o
  -1   5  18       14.18       12.21      3.26 o
   0   5  18       14.27       17.01      5.04 o
   1   5  18       14.17       15.70      2.04 o
   2   5  18        7.19        7.89      1.65 o
   1   0  19        0.97        0.54      1.15 o
   2   0  19        5.24        8.16      1.92 o
   3   0  19        0.16       -1.19      2.28 o
  -3   1  19        4.70        4.49      1.52 o
  -2   1  19       31.77       33.36      3.35 o
  -1   1  19       42.91       47.35      3.16 o
   0   1  19      190.42      231.44      6.94 o
   1   1  19       42.92       47.48      3.91 o
   2   1  19       31.80       34.99      2.39 o
   3   1  19        4.70        4.57      1.19 o
  -2   2  19       32.26       37.70      5.06 o
  -1   2  19       26.26       30.95      3.11 o
   0   2  19       45.17       52.46      5.42 o
   1   2  19       26.25       36.38      4.09 o
   2   2  19       32.26       36.09      2.47 o
  -1   3  19       28.24       33.79      4.85 o
   0   3  19        6.88        4.67      1.39 o
   1   3  19       28.28       32.71      2.76 o
   2   3  19       12.63       14.42      1.94 o
 
